# Supplementary material for: Transgenerational Plasticity Enhances the Tolerance of Duckweed (Lemna minor) to Stress from Exudates of Microcystis aeruginosa
Source: Int J Mol Sci. 2024 Dec 4;25(23):13027. doi: 10.3390/ijms252313027 (PMC11641799; doi:10.3390/ijms252313027)
Supplement: Supplementary file 1 [file ijms-25-13027-s001.zip › Supplementary Tables.xlsx]

## Sheet: S1
Table S1. Information and quality control of transcriptome sequencing
sample	raw_reads	raw_bases	clean_reads	clean_bases	error_rate	Q20	Q30	GC_pct
S_1	47549218	7.13G	46827126	7.02G	0.03	96.99	92.1	53
S_2	44012606	6.6G	43119700	6.47G	0.03	96.86	91.87	53.34
S_3	41963272	6.29G	41055682	6.16G	0.03	96.81	91.77	53.33
P1S_P2CK_1	44041082	6.61G	43281276	6.49G	0.03	96.72	91.54	52.99
P1S_P2CK_3	45394216	6.81G	44609234	6.69G	0.03	97.08	92.26	53.24
P1S_P2CK_2	43112156	6.47G	41041154	6.16G	0.03	97.25	92.58	52.37
P1S_P3CK_1	46377258	6.96G	45662404	6.85G	0.03	97.15	92.39	53.37
P1S_P3CK_2	41958074	6.29G	41201388	6.18G	0.03	96.91	91.92	53.66
P1S_P3CK_3	45638688	6.85G	44707398	6.71G	0.03	97.06	92.3	53.41
CK_1	45216040	6.78G	44645700	6.7G	0.03	96.98	92.08	53.33
CK_2	47935168	7.19G	47175072	7.08G	0.03	97.15	92.46	53.49
CK_3	45066544	6.76G	44370678	6.66G	0.03	96.99	92.08	53.11
P1S_P4S_1	47130544	7.07G	46171552	6.93G	0.03	96.91	91.98	53.6
P1S_P4S_2	47943248	7.19G	46811730	7.02G	0.03	97.08	92.32	53.73
P1S_P4S_3	45948200	6.89G	44385414	6.66G	0.03	97.02	92.22	53.79

## Sheet: S2
Table S2. Statistics of regional distribution of transcripts
sample	exon	intron	intergenic
S_1	3230668857(81.2074%)	211435959(5.3147%)	536186020(13.4778%)
S_2	2929404054(81.0193%)	186019274(5.1448%)	500264568(13.8359%)
S_3	2718790512(79.8296%)	167216277(4.9098%)	519737530(15.2606%)
P1S_P2CK_1	2900331946(80.7450%)	192062800(5.3470%)	499570512(13.9080%)
P1S_P2CK_3	3165778405(81.6584%)	190299719(4.9086%)	520776673(13.4330%)
P1S_P2CK_2	2844789771(81.8780%)	186766345(5.3755%)	442870109(12.7466%)
P1S_P3CK_1	3229884620(81.2080%)	204970752(5.1535%)	542442706(13.6385%)
P1S_P3CK_2	2827297628(78.8368%)	176593413(4.9242%)	582379114(16.2391%)
P1S_P3CK_3	3120884915(81.9685%)	191572613(5.0316%)	494963438(13.0000%)
CK_1	3248474359(83.1174%)	201950899(5.1672%)	457870716(11.7154%)
CK_2	3356101338(80.8433%)	207115469(4.9891%)	588146854(14.1676%)
CK_3	3146558076(81.9164%)	203529393(5.2986%)	491094099(12.7850%)
P1S_P4S_1	3173576486(81.6587%)	199627461(5.1366%)	513185868(13.2047%)
P1S_P4S_2	3257509791(81.8416%)	203525772(5.1134%)	519222551(13.0449%)
P1S_P4S_3	3097106395(82.0437%)	188198295(4.9855%)	489645252(12.9709%)

## Sheet: S3
Table S3. information of TMG genes
gene_id	ath-homolog	module	foldchange-S vs CK	foldchange-S-CK vs CK	foldchange-S-CK-CK vs CK	foldchange-S-CK-CK-S vs CK	pathway_id	pathway_name	ko_id	ko_name	ko_description	ATH tf_family	TMG
Lminor_009897	AT1G76990	blue	0.571123	0.56533	0.204577	2.58302	#N/A	#N/A	--	--	--	#N/A	TMG2
Lminor_019431	AT5G50200	blue	1.34804	1.27037	0.946342	5.76096	#N/A	#N/A	--	--	--	#N/A	TMG3
Lminor_017821	AT5G58770	blue	1.00558	1.54232	0.000320627	3.87222	ath00900	Terpenoid backbone biosynthesis	K11778	DHDDS	ditrans,polycis-polyprenyl diphosphate synthase	#N/A	TMG2
Lminor_013288	AT1G32640	#N/A	-1.0277	-1.88263	-1.97415	-3.95597	#N/A	#N/A	--	--	--	bHLH	TMG3
Lminor_009841	AT2G05940	turquoise	-1.18416	-2.04956	-0.381011	-4.04336	#N/A	#N/A	--	--	--	#N/A	TMG2
Lminor_006388	AT3G24460	#N/A	2.21961	1.89028	1.9981	7.24093	#N/A	#N/A	--	--	--	#N/A	TMG3
Lminor_001309	AT1G01720	blue	0.59956	1.06746	0.448904	1.90833	#N/A	#N/A	--	--	--	NAC	TMG2
Lminor_006135	AT1G18180	blue	0.751931	1.05023	0.325521	2.28557	#N/A	#N/A	--	--	--	#N/A	TMG2
Lminor_017379	AT2G37585	yellow	0.582463	0.767289	0.748684	1.76452	#N/A	#N/A	--	--	--	#N/A	TMG3
Lminor_003458	AT4G25570	salmon	0.727187	1.3826	-0.316138	2.19641	#N/A	#N/A	--	--	--	#N/A	TMG2
novel.250	AT1G14290	#N/A	0.946714	0.990028	-0.0867883	2.79007	ath00600	Sphingolipid metabolism	K04713	SUR2	sphinganine C4-monooxygenase	#N/A	TMG2
Lminor_004305	AT5G24930	blue	0.981318	1.15934	-1.03115	2.79808	#N/A	#N/A	--	--	--	CO-like	TMG2
Lminor_001093	AT2G44870	salmon	0.634394	1.12299	0.127233	1.75675	#N/A	#N/A	--	--	--	#N/A	TMG2
Lminor_007264	AT5G35690	blue	1.10523	1.34859	0.60639	3.05055	#N/A	#N/A	--	--	--	#N/A	TMG2
Lminor_009306	AT1G61850	turquoise	-0.645281	-0.748642	-0.363673	-1.78102	#N/A	#N/A	--	--	--	#N/A	TMG2
Lminor_010296	#N/A	blue	0.643139	1.10788	0.3428	1.77197	#N/A	#N/A	--	--	--	#N/A	TMG2
Lminor_017338	AT1G65820	blue	1.05792	1.09233	0.980665	2.896	ath00480	Glutathione metabolism	K00799	GST	glutathione S-transferase	#N/A	TMG3
Lminor_018353	AT2G24860	blue	0.694841	0.792136	0.654721	1.89111	#N/A	#N/A	--	--	--	#N/A	TMG2
Lminor_018603	AT5G58410	turquoise	-1.88325	-1.77156	-0.965668	-4.97741	#N/A	#N/A	--	--	--	#N/A	TMG2
Lminor_001510	AT1G34370	turquoise	-0.762904	-1.033	-0.205934	-1.99656	#N/A	#N/A	--	--	--	C2H2	TMG2
Lminor_006168	AT3G29670	#N/A	-1.38126	-2.0749	-0.633413	-3.54975	#N/A	#N/A	--	--	--	#N/A	TMG2
Lminor_011441	AT1G55610	#N/A	-0.607438	-0.782221	-0.471572	-1.54475	#N/A	#N/A	--	--	--	#N/A	TMG2
Lminor_009871	AT4G39400	turquoise	-0.576024	-0.84018	-0.302324	-1.4557	ath04075	Plant hormone signal transduction	K13415	BRI1	protein brassinosteroid insensitive 1	#N/A	TMG2
Lminor_010614	AT3G47500	blue	0.919206	0.797009	0.697513	2.31917	ath04712	Circadian rhythm - plant	K16222	CDF1	Dof zinc finger protein DOF5.5	Dof	TMG2
Lminor_018415	AT5G24740	#N/A	-1.12228	-1.02595	-1.20061	-2.81896	#N/A	#N/A	--	--	--	#N/A	TMG3
novel.1891	#N/A	turquoise	-0.672505	-1.21182	-0.458118	-1.68101	#N/A	#N/A	--	--	--	#N/A	TMG2
Lminor_003209	AT5G54490	green	-1.62726	-1.58975	-1.75016	-4.01407	#N/A	#N/A	--	--	--	#N/A	TMG3
Lminor_012127	AT5G61140	turquoise	-1.12337	-1.23	-0.31823	-2.76699	#N/A	#N/A	--	--	--	#N/A	TMG2
Lminor_016902	AT3G22840	blue	2.37726	3.08066	1.13911	5.85361	#N/A	#N/A	--	--	--	#N/A	TMG3
Lminor_007086	AT5G45790	blue	0.745078	0.993147	0.75672	1.82163	#N/A	#N/A	--	--	--	#N/A	TMG3
Lminor_005967	AT5G03030	blue	0.97577	1.52715	0.439328	2.378	#N/A	#N/A	--	--	--	#N/A	TMG2
Lminor_007259	AT5G58100	turquoise	-0.761066	-0.727941	-0.569314	-1.84866	#N/A	#N/A	--	--	--	#N/A	TMG3
novel.355	AT5G46340	turquoise	-0.753689	-0.70896	-0.374266	-1.81471	#N/A	#N/A	--	--	--	#N/A	TMG2
Lminor_015610	AT3G22840	blue	2.56236	1.92798	0.861306	6.13009	#N/A	#N/A	--	--	--	#N/A	TMG2
Lminor_009531	AT2G17270	blue	0.933957	1.06455	0.207669	2.22487	#N/A	#N/A	--	--	--	#N/A	TMG2
Lminor_021061	AT2G05920	#N/A	-1.61126	-1.84385	-1.60662	-3.81575	#N/A	#N/A	--	--	--	#N/A	TMG3
Lminor_016904	AT2G05920	turquoise	-2.0927	-2.29735	-2.33118	-4.94321	#N/A	#N/A	--	--	--	#N/A	TMG3
Lminor_019889	AT3G22840	blue	2.341	2.0044	0.322046	5.5154	#N/A	#N/A	--	--	--	#N/A	TMG2
Lminor_021707	AT1G60390	turquoise	-0.935393	-1.39286	-0.0370724	-2.20088	#N/A	#N/A	--	--	--	#N/A	TMG2
Lminor_003280	AT5G61140	turquoise	-0.970322	-0.990743	-0.605704	-2.28239	#N/A	#N/A	--	--	--	#N/A	TMG2
Lminor_021699	AT2G05920	#N/A	-2.23685	-2.42009	-2.77318	-5.2551	#N/A	#N/A	--	--	--	#N/A	TMG3
Lminor_021429	AT3G24500	blue	2.06412	2.90147	0.609687	4.82496	#N/A	#N/A	--	--	--	#N/A	TMG2
Lminor_002853	AT5G19855	blue	2.08363	1.3775	1.65548	4.84846	#N/A	#N/A	--	--	--	#N/A	TMG3
novel.2168	#N/A	turquoise	-0.903757	-1.43768	-0.209035	-2.09578	#N/A	#N/A	--	--	--	#N/A	TMG2
Lminor_008807	AT1G14850	turquoise	-0.562914	-0.685423	-0.00267689	-1.30232	ath03013	Nucleocytoplasmic transport	K14312	NUP155	nuclear pore complex protein Nup155	#N/A	TMG2
Lminor_010012	AT3G22370	blue	1.16489	1.49244	0.100461	2.6946	#N/A	#N/A	--	--	--	#N/A	TMG2
Lminor_021402	AT5G24090	#N/A	-1.57624	-3.3057	-2.09513	-3.64218	ath00520	Amino sugar and nucleotide sugar metabolism	K01183	E3.2.1.14	chitinase	#N/A	TMG3
Lminor_013844	AT1G70620	turquoise	-0.594413	-0.729155	-0.266094	-1.3707	#N/A	#N/A	--	--	--	#N/A	TMG2
novel.899	#N/A	turquoise	-0.829247	-1.11159	-0.525358	-1.90176	#N/A	#N/A	--	--	--	#N/A	TMG2
Lminor_011031	AT5G07740	turquoise	-1.18154	-1.34323	-0.864569	-2.68297	#N/A	#N/A	--	--	--	#N/A	TMG3
Lminor_015291	AT3G07700	salmon	1.03545	1.49066	-0.23276	2.3457	#N/A	#N/A	--	--	--	#N/A	TMG2
Lminor_009912	AT1G29900	green	-0.817358	-1.49063	-0.17379	-1.85056	ath00240	Pyrimidine metabolism	K01955	carB	carbamoyl-phosphate synthase large subunit	#N/A	TMG2
Lminor_002987	AT3G46230	salmon	1.22097	2.26885	0.933873	2.73791	ath04141	Protein processing in endoplasmic reticulum	K13993	HSP20	HSP20 family protein	#N/A	TMG2
Lminor_002214	AT4G38760	turquoise	-1.02649	-1.14355	-0.451514	-2.29676	#N/A	#N/A	--	--	--	#N/A	TMG2
Lminor_007812	AT1G55325	turquoise	-1.51661	-1.21234	-0.65126	-3.37417	#N/A	#N/A	--	--	--	#N/A	TMG2
novel.2343	#N/A	turquoise	-0.967701	-1.49493	-0.681449	-2.10885	#N/A	#N/A	--	--	--	#N/A	TMG2
Lminor_003667	AT1G64500	blue	1.29458	1.03356	-0.989361	2.81954	#N/A	#N/A	--	--	--	#N/A	TMG2
Lminor_002421	AT1G28440	turquoise	-0.609345	-0.662106	-0.466186	-1.30485	#N/A	#N/A	--	--	--	#N/A	TMG2
Lminor_000755	AT3G11964	turquoise	-1.35544	-1.20229	-0.647112	-2.89871	#N/A	#N/A	--	--	--	#N/A	TMG2
Lminor_003674	AT3G47000	#N/A	-0.849157	-1.12699	-1.55968	-1.813	ath00460	Cyanoamino acid metabolism	K05349	bglX	beta-glucosidase	#N/A	TMG3
Lminor_017249	AT1G10360	salmon	1.27206	2.20856	0.444338	2.70078	ath00480	Glutathione metabolism	K00799	GST	glutathione S-transferase	#N/A	TMG2
Lminor_011851	AT5G57630	#N/A	-1.49557	-1.61557	-1.26401	-3.17382	#N/A	#N/A	--	--	--	#N/A	TMG3
Lminor_006014	AT1G25580	blue	0.801404	0.73177	0.562693	1.69651	#N/A	#N/A	--	--	--	NAC	TMG3
Lminor_021665	AT4G34980	#N/A	-3.36751	-2.42889	-3.17179	-7.11383	#N/A	#N/A	--	--	--	#N/A	TMG3
Lminor_011806	AT3G07090	blue	0.874813	0.730156	0.417226	1.84345	#N/A	#N/A	--	--	--	#N/A	TMG2
novel.1222	AT1G16470	blue	0.92523	0.852149	0.386677	1.94808	ath03050	Proteasome	K02726	PSMA2	20S proteasome subunit alpha 2	#N/A	TMG2
Lminor_000902	AT3G50380	turquoise	-1.4335	-1.02336	-0.838387	-2.99015	#N/A	#N/A	--	--	--	#N/A	TMG2
novel.1425	AT4G23160	turquoise	-0.860371	-0.736585	-0.667736	-1.79214	#N/A	#N/A	--	--	--	#N/A	TMG3
Lminor_006298	AT2G20340	blue	0.843658	1.23072	0.447408	1.75599	ath00350	Tyrosine metabolism	K01593	DDC	aromatic-L-amino-acid/L-tryptophan decarboxylase	#N/A	TMG2
Lminor_011160	AT2G26780	turquoise	-1.34948	-1.08764	-0.999242	-2.80141	#N/A	#N/A	--	--	--	#N/A	TMG2
Lminor_014228	AT5G19840	turquoise	-0.932354	-0.803028	-0.783692	-1.93029	#N/A	#N/A	--	--	--	#N/A	TMG3
novel.1065	#N/A	#N/A	-2.42593	-2.72494	-0.268429	-5.01694	#N/A	#N/A	--	--	--	#N/A	TMG2
Lminor_016999	AT3G52720	blue	3.01742	3.49809	-0.0586323	6.23832	ath00910	Nitrogen metabolism	K01674	cah	carbonic anhydrase	#N/A	TMG2
Lminor_006141	AT1G22750	blue	1.28474	1.33235	0.273345	2.65377	#N/A	#N/A	--	--	--	#N/A	TMG2
Lminor_019408	AT5G10050	turquoise	-0.81057	-1.14374	-0.636721	-1.66804	#N/A	#N/A	--	--	--	#N/A	TMG2
Lminor_002961	AT1G15380	green	-1.30147	-1.33631	-1.29186	-2.67638	#N/A	#N/A	--	--	--	#N/A	TMG3
Lminor_019213	AT5G25610	blue	2.07182	2.18277	1.32265	4.2471	#N/A	#N/A	--	--	--	#N/A	TMG3
Lminor_006320	AT2G35110	turquoise	-1.15972	-1.06679	-0.337644	-2.36568	#N/A	#N/A	--	--	--	#N/A	TMG2
Lminor_003134	AT2G23390	salmon	0.924655	1.59706	0.0876857	1.85651	#N/A	#N/A	--	--	--	#N/A	TMG2
Lminor_010546	AT1G21650	turquoise	-1.18267	-1.15063	-0.998741	-2.36635	ath03060	Protein export	K03070	secA	preprotein translocase subunit SecA	#N/A	TMG3
Lminor_005339	AT2G48060	turquoise	-1.39447	-1.65447	-1.01004	-2.76652	#N/A	#N/A	--	--	--	#N/A	TMG3
Lminor_005298	AT1G55350	turquoise	-0.752984	-0.810336	-0.419008	-1.49297	#N/A	#N/A	--	--	--	#N/A	TMG2
novel.2006	#N/A	turquoise	-1.15522	-1.7268	-0.606438	-2.27403	#N/A	#N/A	--	--	--	#N/A	TMG2
Lminor_010203	AT3G13490	turquoise	-0.640837	-0.765776	-0.602013	-1.25983	ath00970	Aminoacyl-tRNA biosynthesis	K04567	KARS	lysyl-tRNA synthetase, class II	#N/A	TMG3
novel.2660	AT5G16650	blue	0.798102	0.938636	0.200252	1.56418	#N/A	#N/A	--	--	--	#N/A	TMG2
Lminor_017063	AT4G38810	salmon	1.05846	1.73234	0.148454	2.07034	#N/A	#N/A	--	--	--	#N/A	TMG2
Lminor_004019	AT3G12810	turquoise	-0.579444	-0.520166	-0.273185	-1.12948	#N/A	#N/A	--	--	--	#N/A	TMG2
Lminor_000225	AT2G39120	turquoise	-1.2786	-0.753111	-0.366171	-2.49055	#N/A	#N/A	--	--	--	#N/A	TMG2
Lminor_001434	AT3G27110	salmon	0.977467	1.30474	0.663745	1.90062	#N/A	#N/A	--	--	--	#N/A	TMG2
Lminor_013439	AT1G19510	yellow	1.82297	2.04218	-0.389659	3.54462	#N/A	#N/A	--	--	--	MYB_related	TMG2
Lminor_017160	AT4G26080	turquoise	-0.542859	-0.713631	-0.324486	-1.05329	ath04016	MAPK signaling pathway - plant	K14497	PP2C	protein phosphatase 2C	#N/A	TMG2
Lminor_010806	AT5G05480	#N/A	-1.03595	-1.2855	-0.759402	-2.00877	#N/A	#N/A	--	--	--	#N/A	TMG2
novel.2177	#N/A	green	-1.25392	-1.93747	-1.53485	-2.42986	#N/A	#N/A	--	--	--	#N/A	TMG3
novel.1881	AT4G25434	blue	0.890481	0.793683	0.430122	1.7233	#N/A	#N/A	--	--	--	#N/A	TMG2
Lminor_009176	AT3G14360	green	-1.77223	-2.09312	-1.58763	-3.4235	#N/A	#N/A	--	--	--	#N/A	TMG3
Lminor_019123	AT5G12430	turquoise	-1.15113	-0.874768	-0.914639	-2.21807	#N/A	#N/A	--	--	--	#N/A	TMG3
Lminor_012412	AT5G44240	turquoise	-0.958243	-0.786511	-0.955716	-1.84535	#N/A	#N/A	--	--	--	#N/A	TMG3
Lminor_012065	AT5G19690	turquoise	-1.10746	-0.634904	-0.616619	-2.13176	ath00510	N-Glycan biosynthesis	K07151	STT3	dolichyl-diphosphooligosaccharide---protein glycosyltransferase	#N/A	TMG2
Lminor_009698	AT5G44750	green	-0.625221	-0.891888	-0.747254	-1.20118	#N/A	#N/A	--	--	--	#N/A	TMG3
Lminor_000675	AT1G23170	turquoise	-0.803857	-0.782708	-0.278818	-1.54363	#N/A	#N/A	--	--	--	#N/A	TMG2
Lminor_015761	AT4G11600	salmon	1.09558	1.0825	0.0595155	2.10086	ath00480	Glutathione metabolism	K00432	gpx	glutathione peroxidase	#N/A	TMG2
Lminor_005693	AT3G52850	#N/A	-1.27333	-1.20883	-1.03434	-2.43536	#N/A	#N/A	--	--	--	#N/A	TMG3
Lminor_013553	AT1G04130	blue	0.640982	0.686871	0.414002	1.22239	#N/A	#N/A	--	--	--	#N/A	TMG2
Lminor_018269	AT1G31940	blue	1.18178	0.89935	-0.0492831	2.23865	#N/A	#N/A	--	--	--	#N/A	TMG2
Lminor_012008	AT2G25540	turquoise	-1.09216	-1.06394	-0.489438	-2.06771	#N/A	#N/A	--	--	--	#N/A	TMG2
Lminor_001358	AT3G61150	turquoise	-0.589079	-0.831759	-0.442415	-1.11507	#N/A	#N/A	--	--	--	HD-ZIP	TMG2
Lminor_013015	AT3G21630	turquoise	-1.24401	-1.08074	-0.514512	-2.34707	ath04626	Plant-pathogen interaction	K13429	CERK1	chitin elicitor receptor kinase 1	#N/A	TMG2
Lminor_000414	AT5G57950	blue	0.735882	0.643651	0.467024	1.3873	ath03050	Proteasome	K06693	PSMD9	26S proteasome regulatory subunit N4	#N/A	TMG2
Lminor_010725	AT5G42080	green	-0.740063	-0.761887	-0.971023	-1.39467	#N/A	#N/A	--	--	--	#N/A	TMG2
Lminor_021771	AT1G25560	brown	0.820679	2.00776	0.356645	1.54263	#N/A	#N/A	--	--	--	RAV	TMG2
Lminor_021538	#N/A	turquoise	-1.61212	-2.13026	-1.0423	-3.0195	#N/A	#N/A	--	--	--	#N/A	TMG3
Lminor_010863	AT5G24740	#N/A	-1.24578	-1.36366	-1.11428	-2.32831	#N/A	#N/A	--	--	--	#N/A	TMG3
Lminor_011326	AT5G44800	turquoise	-1.00656	-0.784665	-0.740946	-1.88005	#N/A	#N/A	--	--	--	#N/A	TMG3
Lminor_017040	AT4G35220	salmon	0.762303	1.02562	0.0263778	1.42216	#N/A	#N/A	--	--	--	#N/A	TMG2
Lminor_013884	AT4G37940	turquoise	-0.882126	-0.931064	-0.194364	-1.64546	#N/A	#N/A	--	--	--	MIKC_MADS	TMG2
Lminor_007561	AT3G19390	#N/A	-2.00414	-1.37566	-2.21739	-3.72379	#N/A	#N/A	--	--	--	#N/A	TMG3
Lminor_002417	AT1G23750	red	0.568495	0.734426	0.322287	1.05189	#N/A	#N/A	--	--	--	#N/A	TMG2
Lminor_017076	AT5G39660	blue	1.37619	1.47618	-0.956266	2.53425	ath04712	Circadian rhythm - plant	K16222	CDF1	Dof zinc finger protein DOF5.5	Dof	TMG2
Lminor_016997	AT5G45140	green	-1.04946	-1.01555	-0.909334	-1.92974	ath03020	RNA polymerase	K03021	RPC2	DNA-directed RNA polymerase III subunit RPC2	#N/A	TMG3
Lminor_001754	AT5G44750	green	-1.32132	-1.18117	-1.03135	-2.42332	#N/A	#N/A	--	--	--	#N/A	TMG3
Lminor_006497	AT1G29400	turquoise	-0.54657	-0.543214	-0.391838	-0.99945	#N/A	#N/A	--	--	--	#N/A	TMG2
Lminor_001502	AT1G58060	turquoise	-1.41005	-0.874906	-0.663995	-2.55887	#N/A	#N/A	--	--	--	#N/A	TMG2
Lminor_009910	AT4G24290	#N/A	-1.43569	-1.24856	-0.0490422	-2.60527	#N/A	#N/A	--	--	--	#N/A	TMG2
Lminor_012641	AT1G32440	turquoise	-0.542173	-0.710133	-0.109586	-0.981817	ath00010	Glycolysis / Gluconeogenesis	K00873	PK	pyruvate kinase	#N/A	TMG2
Lminor_001033	AT2G40435	yellow	1.01414	0.89761	0.642899	1.83641	#N/A	#N/A	--	--	--	#N/A	TMG2
novel.2040	#N/A	turquoise	-1.55138	-1.51354	-0.814803	-2.79322	#N/A	#N/A	--	--	--	#N/A	TMG3
novel.912	#N/A	#N/A	-1.32309	-1.90435	-0.927414	-2.37985	#N/A	#N/A	--	--	--	#N/A	TMG3
Lminor_018330	AT3G19820	turquoise	-0.487882	-0.722379	-0.208451	-0.877533	ath00100	Steroid biosynthesis	K09828	DHCR24	Delta24-sterol reductase	#N/A	TMG2
Lminor_011200	AT4G13410	#N/A	-2.72864	-3.21133	-2.94901	-4.90535	#N/A	#N/A	--	--	--	#N/A	TMG3
Lminor_010915	AT5G17010	salmon	0.687115	1.40239	-0.399233	1.23413	#N/A	#N/A	--	--	--	#N/A	TMG2
Lminor_003281	AT5G61140	turquoise	-1.41664	-1.24196	-0.71635	-2.54118	#N/A	#N/A	--	--	--	#N/A	TMG2
Lminor_016773	AT4G23440	turquoise	-1.08262	-1.81202	-0.546829	-1.93779	#N/A	#N/A	--	--	--	#N/A	TMG2
Lminor_002133	AT5G65480	salmon	0.738006	0.922972	-0.533748	1.3181	#N/A	#N/A	--	--	--	#N/A	TMG2
Lminor_010737	AT5G64440	turquoise	-1.1154	-1.16839	-0.269469	-1.99171	#N/A	#N/A	--	--	--	#N/A	TMG2
Lminor_013843	AT1G65820	brown	0.664954	1.39794	-0.0425896	1.18449	ath00480	Glutathione metabolism	K00799	GST	glutathione S-transferase	#N/A	TMG2
Lminor_008396	AT5G44460	blue	1.67258	1.55551	-0.255953	2.97712	ath04626	Plant-pathogen interaction	K13448	CML	calcium-binding protein CML	#N/A	TMG2
Lminor_017240	AT5G14770	turquoise	-0.969446	-0.889399	-0.827876	-1.71962	#N/A	#N/A	--	--	--	#N/A	TMG3
Lminor_004292	AT2G01440	turquoise	-1.04953	-0.739592	-0.565579	-1.86001	ath03440	Homologous recombination	K03655	recG	ATP-dependent DNA helicase RecG	#N/A	TMG3
Lminor_005292	#N/A	salmon	1.11238	1.29671	-0.152034	1.96965	#N/A	#N/A	--	--	--	#N/A	TMG2
Lminor_021846	AT1G04110	#N/A	-3.09587	-3.30059	-2.58346	-5.47584	#N/A	#N/A	--	--	--	#N/A	TMG3
Lminor_004273	AT4G23895	blue	0.816652	0.876182	0.112865	1.44172	#N/A	#N/A	--	--	--	#N/A	TMG2
Lminor_017138	AT3G52720	#N/A	4.17995	5.12104	2.93212	7.37115	ath00910	Nitrogen metabolism	K01674	cah	carbonic anhydrase	#N/A	TMG2
Lminor_019342	AT1G68890	turquoise	-0.884948	-1.19491	-0.458202	-1.55954	ath00130	Ubiquinone and other terpenoid-quinone biosynthesis	K14759	PHYLLO	isochorismate synthase / 2-succinyl-5-enolpyruvyl-6-hydroxy-3-cyclohexene-1-carboxylate synthase / 2-succinyl-6-hydroxy-2,4-cyclohexadiene-1-carboxylate synthase / o-succinylbenzoate synthase	#N/A	TMG2
Lminor_017280	AT2G38740	blue	1.08422	1.16072	-0.291997	1.90652	#N/A	#N/A	--	--	--	#N/A	TMG2
Lminor_002503	AT1G79280	turquoise	-0.824816	-0.65859	-0.382486	-1.44756	ath03013	Nucleocytoplasmic transport	K09291	TPR	nucleoprotein TPR	#N/A	TMG2
Lminor_018205	AT3G19400	turquoise	-1.67979	-1.65415	-1.76026	-2.93982	#N/A	#N/A	--	--	--	#N/A	TMG3
Lminor_020324	AT3G47500	blue	1.96079	1.46681	-0.254579	3.4273	ath04712	Circadian rhythm - plant	K16222	CDF1	Dof zinc finger protein DOF5.5	Dof	TMG2
Lminor_018342	AT1G01900	green	-1.96907	-2.83142	-2.03951	-3.43711	#N/A	#N/A	--	--	--	#N/A	TMG3
Lminor_019054	AT5G58070	salmon	1.06341	1.26422	0.419074	1.85321	#N/A	#N/A	--	--	--	#N/A	TMG2
Lminor_006029	AT5G14520	turquoise	-0.770331	-0.596878	-0.146369	-1.33452	#N/A	#N/A	--	--	--	#N/A	TMG2
Lminor_006489	AT5G49480	blue	2.03353	1.31301	-0.528382	3.50933	ath04016	MAPK signaling pathway - plant	K02183	CALM	calmodulin	#N/A	TMG2
Lminor_006874	AT5G18410	turquoise	-1.56283	-1.02251	-0.627234	-2.69323	#N/A	#N/A	--	--	--	#N/A	TMG2
Lminor_018742	AT1G68890	#N/A	-1.66955	-2.42181	-0.626038	-2.87685	ath00130	Ubiquinone and other terpenoid-quinone biosynthesis	K14759	PHYLLO	isochorismate synthase / 2-succinyl-5-enolpyruvyl-6-hydroxy-3-cyclohexene-1-carboxylate synthase / 2-succinyl-6-hydroxy-2,4-cyclohexadiene-1-carboxylate synthase / o-succinylbenzoate synthase	#N/A	TMG2
Lminor_018232	AT4G13010	salmon	0.928991	0.742064	-0.0516774	1.6004	ath00592	alpha-Linolenic acid metabolism	K00224	CEQORH	chloroplastic oxoene reductase	#N/A	TMG2
novel.1067	#N/A	#N/A	-1.5694	-1.43058	-0.576031	-2.69521	#N/A	#N/A	--	--	--	#N/A	TMG2
Lminor_009791	AT4G16520	red	0.76199	0.54849	0.483051	1.30008	ath04136	Autophagy - other	K08341	GABARAP	GABA(A) receptor-associated protein	#N/A	TMG2
Lminor_012738	AT1G76650	salmon	0.796253	1.01963	0.530591	1.35667	ath04626	Plant-pathogen interaction	K13448	CML	calcium-binding protein CML	#N/A	TMG2
Lminor_019923	AT2G37670	#N/A	-0.706965	-0.775945	-0.0843439	-1.20388	#N/A	#N/A	--	--	--	#N/A	TMG2
Lminor_002309	AT4G28500	blue	2.43001	2.37606	0.149213	4.13756	#N/A	#N/A	--	--	--	NAC	TMG2
Lminor_009406	AT3G59410	turquoise	-0.96396	-0.80411	-0.637684	-1.64132	ath04141	Protein processing in endoplasmic reticulum	K16196	EIF2AK4	eukaryotic translation initiation factor 2-alpha kinase 4	#N/A	TMG3
Lminor_007433	AT3G27325	turquoise	-0.859216	-0.61376	-0.348184	-1.46168	ath00563	Glycosylphosphatidylinositol (GPI)-anchor biosynthesis	K05294	PGAP1	GPI inositol-deacylase	#N/A	TMG2
Lminor_007263	AT1G65580	#N/A	-1.07596	-0.839334	-0.837287	-1.82974	#N/A	#N/A	--	--	--	#N/A	TMG3
Lminor_010393	AT3G52740	blue	1.65348	1.49645	0.388277	2.79661	#N/A	#N/A	--	--	--	#N/A	TMG2
Lminor_020307	AT2G16760	#N/A	-2.59106	-3.33638	-3.94289	-4.38184	#N/A	#N/A	--	--	--	#N/A	TMG3
Lminor_011772	AT3G53090	turquoise	-1.73916	-1.26623	-0.993919	-2.94038	ath04120	Ubiquitin mediated proteolysis	K10588	UBE3B	ubiquitin-protein ligase E3 B	#N/A	TMG3
Lminor_000445	AT5G62000	turquoise	-0.576528	-0.775195	-0.14774	-0.971147	#N/A	#N/A	--	--	--	ARF	TMG2
Lminor_015792	#N/A	green	-1.24116	-1.56275	-0.791286	-2.0852	#N/A	#N/A	--	--	--	#N/A	TMG2
Lminor_006696	AT5G64440	turquoise	-0.839164	-0.929455	0.184442	-1.4095	#N/A	#N/A	--	--	--	#N/A	TMG2
Lminor_001954	AT1G79690	turquoise	-1.02964	-0.957491	-0.563489	-1.72907	#N/A	#N/A	--	--	--	#N/A	TMG2
Lminor_007375	AT1G17690	turquoise	-0.929533	-0.562834	-0.344411	-1.56026	#N/A	#N/A	--	--	--	#N/A	TMG2
Lminor_004093	AT5G20220	blue	1.17315	0.886329	0.485497	1.96645	#N/A	#N/A	--	--	--	#N/A	TMG2
Lminor_014693	AT3G13080	blue	2.15841	1.85053	0.93706	3.61057	#N/A	#N/A	--	--	--	#N/A	TMG2
Lminor_011335	AT3G24550	turquoise	-0.754682	-0.811629	-0.387029	-1.26234	#N/A	#N/A	--	--	--	#N/A	TMG2
Lminor_016505	AT5G01020	turquoise	-0.50712	-0.689944	-0.0490796	-0.847625	#N/A	#N/A	--	--	--	#N/A	TMG2
Lminor_006980	AT4G15180	turquoise	-1.13416	-0.831131	-0.762348	-1.8895	ath00310	Lysine degradation	K22748	ATXR3	[histone H3]-lysine4 N-trimethyltransferase ATXR3	#N/A	TMG3
Lminor_018279	AT5G40020	#N/A	-2.401	-3.11949	-1.73023	-3.98652	#N/A	#N/A	--	--	--	#N/A	TMG3
Lminor_014710	AT5G63080	turquoise	-1.12458	-0.840211	-0.731111	-1.86664	#N/A	#N/A	--	--	--	#N/A	TMG3
Lminor_014899	AT1G23230	turquoise	-1.43072	-1.05726	-0.790698	-2.37311	#N/A	#N/A	--	--	--	#N/A	TMG3
Lminor_015395	AT3G12810	turquoise	-1.33761	-1.01984	-0.680066	-2.21272	#N/A	#N/A	--	--	--	#N/A	TMG2
Lminor_016782	AT3G10380	turquoise	-1.1612	-1.11095	-0.813443	-1.9201	#N/A	#N/A	--	--	--	#N/A	TMG3
Lminor_001685	AT5G67360	turquoise	-0.487419	-0.79855	-0.340037	-0.805855	#N/A	#N/A	--	--	--	#N/A	TMG2
Lminor_013870	AT3G51730	green	-1.5466	-1.86547	-1.41629	-2.55483	ath00600	Sphingolipid metabolism	K12382	PSAP	saposin	#N/A	TMG3
novel.3160	AT2G30550	turquoise	-0.590975	-0.921663	0.163788	-0.976023	#N/A	#N/A	--	--	--	#N/A	TMG2
Lminor_006590	AT5G42400	turquoise	-0.590898	-0.559961	-0.302977	-0.975792	#N/A	#N/A	--	--	--	#N/A	TMG2
novel.2944	AT4G32410	turquoise	-1.6968	-1.51964	-0.740843	-2.79927	#N/A	#N/A	--	--	--	#N/A	TMG2
novel.1957	#N/A	#N/A	-1.52947	-1.71441	-0.277623	-2.51457	#N/A	#N/A	--	--	--	#N/A	TMG2
Lminor_015377	AT1G05150	turquoise	-0.787759	-0.711049	-0.410384	-1.29413	#N/A	#N/A	--	--	--	#N/A	TMG2
Lminor_016953	AT2G32810	turquoise	-1.36195	-1.19142	-0.978947	-2.23422	#N/A	#N/A	--	--	--	#N/A	TMG3
Lminor_006228	AT5G24830	magenta	-0.759319	-1.42541	-0.141804	-1.24523	#N/A	#N/A	--	--	--	#N/A	TMG2
Lminor_013148	AT1G51850	#N/A	-1.39154	-1.63179	-0.544973	-2.27188	#N/A	#N/A	--	--	--	#N/A	TMG2
Lminor_009695	AT5G44180	turquoise	-0.660005	-0.644087	-0.490633	-1.07725	#N/A	#N/A	--	--	--	HB-other	TMG3
novel.2400	AT1G21280	turquoise	-1.04527	-1.19381	-0.665668	-1.70148	#N/A	#N/A	--	--	--	#N/A	TMG2
Lminor_004554	AT1G18270	turquoise	-1.03521	-0.946269	-0.703188	-1.67869	#N/A	#N/A	--	--	--	#N/A	TMG3
Lminor_017258	AT1G35220	green	-1.09109	-0.810063	-0.738049	-1.76586	#N/A	#N/A	--	--	--	#N/A	TMG3
Lminor_006842	AT2G35630	turquoise	-1.3492	-0.95236	-0.5088	-2.1709	#N/A	#N/A	--	--	--	#N/A	TMG2
Lminor_014114	AT1G79110	red	0.911132	1.01456	0.30116	1.46376	#N/A	#N/A	--	--	--	#N/A	TMG2
Lminor_009792	AT4G00150	turquoise	-0.638583	-0.571958	-0.18816	-1.02445	#N/A	#N/A	--	--	--	GRAS	TMG2
Lminor_009725	AT4G01290	green	-0.62124	-0.841259	-0.740048	-0.993699	#N/A	#N/A	--	--	--	#N/A	TMG3
Lminor_006575	AT4G27990	brown	0.534619	0.620626	0.208859	0.853746	#N/A	#N/A	--	--	--	#N/A	TMG2
Lminor_015352	AT5G64810	blue	1.22698	1.19068	0.785693	1.95132	#N/A	#N/A	--	--	--	WRKY	TMG3
Lminor_014675	AT5G20380	blue	1.2376	1.0173	0.622334	1.96797	#N/A	#N/A	--	--	--	#N/A	TMG2
Lminor_004887	AT4G16760	turquoise	-0.558851	-0.514021	-0.209135	-0.887139	ath00071	Fatty acid degradation	K00232	E1.3.3.6	acyl-CoA oxidase	#N/A	TMG2
Lminor_011789	AT1G55620	turquoise	-1.11807	-0.909451	-0.86845	-1.7738	#N/A	#N/A	--	--	--	#N/A	TMG3
Lminor_017170	AT1G79620	#N/A	-1.85968	-1.54527	-1.40022	-2.94837	#N/A	#N/A	--	--	--	#N/A	TMG3
Lminor_013455	AT1G03090	turquoise	-0.897584	-0.937303	-0.138688	-1.4179	ath00280	Valine, leucine and isoleucine degradation	K01968	E6.4.1.4A	3-methylcrotonyl-CoA carboxylase alpha subunit	#N/A	TMG2
Lminor_001454	AT5G15870	#N/A	-2.57974	-2.6156	-2.99573	-4.06541	#N/A	#N/A	--	--	--	#N/A	TMG3
Lminor_010878	AT5G64070	turquoise	-0.798425	-0.539202	-0.374697	-1.2574	ath00562	Inositol phosphate metabolism	K19801	PI4KB	phosphatidylinositol 4-kinase B	#N/A	TMG2
Lminor_009685	AT2G36810	turquoise	-1.91479	-1.02847	-1.28468	-3.01371	#N/A	#N/A	--	--	--	#N/A	TMG3
Lminor_020652	AT2G21970	red	1.2735	0.922236	0.198195	2.00346	#N/A	#N/A	--	--	--	#N/A	TMG2
Lminor_006273	AT3G33530	turquoise	-1.30954	-0.71969	-0.448117	-2.05277	#N/A	#N/A	--	--	--	#N/A	TMG2
Lminor_003621	AT1G71220	turquoise	-1.30466	-0.941491	-1.11258	-2.03614	ath04141	Protein processing in endoplasmic reticulum	K11718	HUGT	UDP-glucose:glycoprotein glucosyltransferase	#N/A	TMG3
Lminor_000958	AT3G50360	salmon	0.580935	0.719626	0.377901	0.906456	ath04626	Plant-pathogen interaction	K13448	CML	calcium-binding protein CML	#N/A	TMG2
novel.2212	#N/A	turquoise	-1.56084	-1.2313	-1.14865	-2.4348	#N/A	#N/A	--	--	--	#N/A	TMG3
Lminor_018781	AT1G16210	blue	1.01237	0.874014	0.826331	1.57099	#N/A	#N/A	--	--	--	#N/A	TMG2
Lminor_006095	AT4G39850	red	0.726506	0.791482	0.347158	1.12645	ath02010	ABC transporters	--	--	--	#N/A	TMG2
Lminor_016146	AT1G68660	#N/A	0.556797	0.542294	0.795089	0.860666	#N/A	#N/A	--	--	--	#N/A	TMG3
Lminor_000235	AT1G50030	turquoise	-1.4434	-1.15068	-0.855416	-2.2309	ath04136	Autophagy - other	K07203	MTOR	serine/threonine-protein kinase mTOR	#N/A	TMG3
novel.2485	AT3G29750	turquoise	-1.78667	-1.56471	-1.20794	-2.7608	#N/A	#N/A	--	--	--	#N/A	TMG3
novel.2942	AT2G03290	red	1.06058	0.710942	0.822822	1.63504	#N/A	#N/A	--	--	--	#N/A	TMG3
novel.247	#N/A	red	1.04705	1.28949	0.55666	1.61125	#N/A	#N/A	--	--	--	#N/A	TMG2
Lminor_014049	AT5G63530	blue	3.0807	3.03115	0.193721	4.72879	#N/A	#N/A	--	--	--	#N/A	TMG2
Lminor_004640	AT4G18950	turquoise	-0.546592	-0.656536	-0.186547	-0.836981	#N/A	#N/A	--	--	--	#N/A	TMG2
novel.2758	AT3G22630	red	0.968781	0.982233	0.640066	1.48206	ath03050	Proteasome	K02734	PSMB2	20S proteasome subunit beta 4	#N/A	TMG3
Lminor_000435	AT1G64790	turquoise	-1.89361	-1.06635	-0.762218	-2.88644	#N/A	#N/A	--	--	--	#N/A	TMG3
Lminor_015970	AT4G25730	turquoise	-0.793052	-0.770467	-0.27413	-1.2088	#N/A	#N/A	--	--	--	#N/A	TMG2
Lminor_012389	AT1G43850	turquoise	-1.04958	-0.733044	-0.33438	-1.59771	#N/A	#N/A	--	--	--	#N/A	TMG2
Lminor_018792	AT4G27745	blue	0.667459	0.630338	0.0930032	1.01595	#N/A	#N/A	--	--	--	#N/A	TMG2
novel.644	AT2G32900	#N/A	-1.34427	-1.13708	-1.0572	-2.04449	#N/A	#N/A	--	--	--	#N/A	TMG3
Lminor_002593	AT5G01400	turquoise	-2.0989	-1.17741	-1.31098	-3.19154	ath03015	mRNA surveillance pathway	K06100	SYMPK	symplekin	#N/A	TMG3
Lminor_016956	AT1G61700	yellow	0.79592	0.565381	0.559812	1.20922	ath03020	RNA polymerase	K03007	RPABC5	DNA-directed RNA polymerases I, II, and III subunit RPABC5	#N/A	TMG3
Lminor_013313	AT5G19870	green	-2.18134	-2.33608	-1.85756	-3.31262	#N/A	#N/A	--	--	--	#N/A	TMG3
novel.556	AT1G21280	#N/A	-1.18279	-1.1682	-1.02055	-1.79465	#N/A	#N/A	--	--	--	#N/A	TMG3
novel.45	AT1G69740	red	0.973596	0.820171	0.576285	1.47514	ath00860	Porphyrin metabolism	K01698	hemB	porphobilinogen synthase	#N/A	TMG2
Lminor_010746	AT4G31210	green	-1.31968	-0.789841	-0.671268	-1.99758	#N/A	#N/A	--	--	--	#N/A	TMG3
Lminor_008045	AT5G11560	turquoise	-1.54484	-1.26191	-1.00369	-2.3363	#N/A	#N/A	--	--	--	#N/A	TMG3
Lminor_013596	AT2G36810	#N/A	-1.55416	-1.26669	-0.700355	-2.34815	#N/A	#N/A	--	--	--	#N/A	TMG2
Lminor_016312	AT3G13530	turquoise	-1.74025	-1.17208	-1.13411	-2.62553	#N/A	#N/A	--	--	--	#N/A	TMG3
Lminor_006692	AT5G17270	red	1.00816	1.25434	0.690955	1.52045	#N/A	#N/A	--	--	--	#N/A	TMG2
Lminor_002051	AT5G63970	salmon	0.859147	0.87808	0.0370606	1.295	#N/A	#N/A	--	--	--	#N/A	TMG2
Lminor_015606	AT3G58050	turquoise	-1.25894	-0.815708	-0.370499	-1.89244	#N/A	#N/A	--	--	--	#N/A	TMG2
Lminor_001639	AT5G61730	salmon	0.705567	0.827465	-0.579242	1.05921	#N/A	#N/A	--	--	--	#N/A	TMG2
Lminor_005792	AT1G79350	turquoise	-1.30573	-0.902086	-0.65317	-1.95891	#N/A	#N/A	--	--	--	#N/A	TMG2
Lminor_014858	AT1G67140	#N/A	-1.90016	-1.32296	-1.15229	-2.84737	#N/A	#N/A	--	--	--	#N/A	TMG3
Lminor_004956	AT5G01800	#N/A	-2.33892	-2.55353	-1.83344	-3.50386	#N/A	#N/A	--	--	--	#N/A	TMG3
novel.198	AT4G13150	red	1.25873	1.21185	0.842518	1.8804	#N/A	#N/A	--	--	--	#N/A	TMG2
novel.321	AT2G39170	turquoise	-0.84332	-1.29084	-0.646575	-1.25628	#N/A	#N/A	--	--	--	#N/A	TMG3
Lminor_012783	AT3G06670	turquoise	-1.27496	-0.577314	-0.525612	-1.8986	#N/A	#N/A	--	--	--	#N/A	TMG2
Lminor_015986	AT4G32920	#N/A	-1.66405	-1.2839	-0.700432	-2.47614	#N/A	#N/A	--	--	--	#N/A	TMG2
novel.2352	AT3G48300	turquoise	-1.29139	-1.41911	-0.218313	-1.91577	#N/A	#N/A	--	--	--	#N/A	TMG2
novel.1078	AT4G19610	yellow	0.971595	1.18677	0.552936	1.44127	#N/A	#N/A	--	--	--	#N/A	TMG2
Lminor_005306	AT1G24320	turquoise	-1.78889	-1.00359	-0.959195	-2.65257	ath00510	N-Glycan biosynthesis	K01228	MOGS	mannosyl-oligosaccharide glucosidase	#N/A	TMG3
Lminor_015063	AT4G09020	turquoise	-1.42865	-0.957021	-0.740949	-2.11802	ath00500	Starch and sucrose metabolism	K01214	ISA	isoamylase	#N/A	TMG3
Lminor_001687	AT1G70680	#N/A	-1.52719	-1.5069	-1.04242	-2.26125	ath00073	Cutin, suberine and wax biosynthesis	K17991	PXG	peroxygenase	#N/A	TMG3
Lminor_000665	AT3G01410	yellow	0.963207	1.02505	0.596384	1.42519	#N/A	#N/A	--	--	--	#N/A	TMG2
Lminor_010019	AT5G67130	#N/A	-1.07197	-1.19415	-0.935708	-1.58163	#N/A	#N/A	--	--	--	#N/A	TMG3
Lminor_014260	AT3G46740	green	-1.04868	-0.852239	-0.71037	-1.54627	#N/A	#N/A	--	--	--	#N/A	TMG3
novel.1646	AT5G05340	turquoise	-1.86896	-3.61754	-0.630071	-2.74998	ath00940	Phenylpropanoid biosynthesis	K00430	E1.11.1.7	peroxidase	#N/A	TMG2
Lminor_017081	AT2G23740	red	0.86522	1.05671	0.597223	1.27236	#N/A	#N/A	--	--	--	#N/A	TMG2
novel.2654	AT5G14660	blue	1.5241	1.51845	1.2044	2.24087	#N/A	#N/A	--	--	--	#N/A	TMG3
Lminor_006494	AT1G06720	turquoise	-1.35593	-0.783965	-0.46859	-1.99267	ath03008	Ribosome biogenesis in eukaryotes	K14569	BMS1	ribosome biogenesis protein BMS1	#N/A	TMG2
Lminor_004136	AT5G43060	green	-2.64675	-2.76774	-2.31867	-3.88827	#N/A	#N/A	--	--	--	#N/A	TMG3
Lminor_009811	AT2G36810	turquoise	-0.825188	-0.604181	-0.517225	-1.2089	#N/A	#N/A	--	--	--	#N/A	TMG2
Lminor_007134	AT3G51630	turquoise	-1.07176	-1.0243	-0.792516	-1.56815	#N/A	#N/A	--	--	--	#N/A	TMG3
Lminor_011288	AT2G44900	turquoise	-1.02581	-0.68191	-0.221985	-1.4998	#N/A	#N/A	--	--	--	#N/A	TMG2
Lminor_003729	AT3G04460	red	0.835501	0.847929	0.732946	1.22132	ath04146	Peroxisome	K13345	PEX12	peroxin-12	#N/A	TMG2
Lminor_020063	AT5G25070	turquoise	-0.906583	-0.673039	-0.208375	-1.32497	#N/A	#N/A	--	--	--	#N/A	TMG2
Lminor_012522	AT2G01980	turquoise	-1.84881	-1.32413	-1.29441	-2.69477	#N/A	#N/A	--	--	--	#N/A	TMG3
Lminor_021151	AT2G45590	#N/A	-1.1282	-1.03815	-0.451207	-1.64327	#N/A	#N/A	--	--	--	#N/A	TMG2
Lminor_008442	AT1G07700	red	1.30255	1.41238	1.06242	1.89614	#N/A	#N/A	--	--	--	#N/A	TMG3
Lminor_007892	AT4G33060	turquoise	-0.801106	-0.640046	-0.266808	-1.16604	#N/A	#N/A	--	--	--	#N/A	TMG2
Lminor_006009	AT2G25620	blue	0.869586	0.617159	0.257663	1.26548	#N/A	#N/A	--	--	--	#N/A	TMG2
Lminor_001640	AT3G47780	salmon	1.16326	1.40315	-0.548116	1.68873	#N/A	#N/A	--	--	--	#N/A	TMG2
Lminor_005974	AT1G32090	#N/A	-1.34446	-0.957435	-0.751182	-1.94559	#N/A	#N/A	--	--	--	#N/A	TMG2
novel.1808	AT4G04890	turquoise	-1.02522	-0.873862	-0.485732	-1.48141	#N/A	#N/A	--	--	--	HD-ZIP	TMG2
Lminor_014172	AT1G09210	#N/A	-2.49312	-2.35441	-1.63431	-3.60046	ath04141	Protein processing in endoplasmic reticulum	K08057	CALR	calreticulin	#N/A	TMG3
Lminor_007380	AT4G03080	turquoise	-1.38793	-1.3175	-0.500217	-2.00237	#N/A	#N/A	--	--	--	#N/A	TMG2
Lminor_002002	AT1G14610	green	-1.0571	-0.608319	-0.488954	-1.5247	ath00970	Aminoacyl-tRNA biosynthesis	K01873	VARS	valyl-tRNA synthetase	#N/A	TMG2
Lminor_000901	#N/A	turquoise	-1.545	-1.66958	-1.00064	-2.22322	#N/A	#N/A	--	--	--	#N/A	TMG2
novel.824	#N/A	#N/A	-1.54409	-1.40911	-1.32485	-2.21921	#N/A	#N/A	--	--	--	#N/A	TMG3
Lminor_017181	AT5G66810	turquoise	-1.13798	-0.810798	-0.71207	-1.63441	#N/A	#N/A	--	--	--	#N/A	TMG3
Lminor_017105	#N/A	salmon	1.42523	1.53875	-0.582729	2.03664	#N/A	#N/A	--	--	--	#N/A	TMG2
Lminor_014285	AT2G22125	turquoise	-1.13352	-0.955735	-0.264658	-1.61819	#N/A	#N/A	--	--	--	#N/A	TMG2
Lminor_008391	AT3G47110	#N/A	-0.835859	-0.825937	-0.593341	-1.19022	#N/A	#N/A	--	--	--	#N/A	TMG2
Lminor_004132	AT5G45780	turquoise	-0.739333	-0.921337	-0.924353	-1.05066	#N/A	#N/A	--	--	--	#N/A	TMG3
novel.50	AT2G27810	turquoise	-1.00481	-0.735129	-0.684722	-1.42704	#N/A	#N/A	--	--	--	#N/A	TMG3
Lminor_019118	AT2G39260	turquoise	-1.84399	-1.26014	-0.944425	-2.61369	ath03013	Nucleocytoplasmic transport	K14327	UPF2	regulator of nonsense transcripts 2	#N/A	TMG3
novel.1488	#N/A	turquoise	-1.26868	-0.831293	-0.758093	-1.79561	#N/A	#N/A	--	--	--	#N/A	TMG3
Lminor_005211	AT1G02890	turquoise	-0.890688	-0.663415	-0.476658	-1.25319	#N/A	#N/A	--	--	--	#N/A	TMG2
Lminor_014233	AT3G57040	red	1.03926	1.16402	0.649467	1.46182	ath04075	Plant hormone signal transduction	K14492	ARR-A	two-component response regulator ARR-A family	#N/A	TMG2
Lminor_007831	AT1G64710	blue	0.823639	0.801474	0.0592963	1.15811	ath00010	Glycolysis / Gluconeogenesis	K00001	E1.1.1.1	alcohol dehydrogenase	#N/A	TMG2
Lminor_005333	AT1G08510	turquoise	-0.68158	-0.915226	-0.182372	-0.956872	ath00061	Fatty acid biosynthesis	K10781	FATB	fatty acyl-ACP thioesterase B	#N/A	TMG2
Lminor_017972	AT1G50020	blue	1.5096	0.907991	0.66202	2.11928	#N/A	#N/A	--	--	--	#N/A	TMG3
Lminor_010620	AT3G55870	salmon	1.48061	1.60988	0.171126	2.07698	ath00400	Phenylalanine, tyrosine and tryptophan biosynthesis	K01657	trpE	anthranilate synthase component I	#N/A	TMG2
Lminor_008526	AT4G27020	#N/A	-2.63469	-2.5866	-2.53974	-3.69356	#N/A	#N/A	--	--	--	#N/A	TMG3
Lminor_017401	AT3G49725	#N/A	-1.22926	-0.851671	-0.545531	-1.72241	#N/A	#N/A	--	--	--	#N/A	TMG2
Lminor_006823	AT2G45540	turquoise	-1.25977	-0.787847	-0.694108	-1.76369	#N/A	#N/A	--	--	--	#N/A	TMG3
Lminor_013260	AT2G29570	red	0.975018	0.922307	0.274078	1.36456	ath03030	DNA replication	K04802	PCNA	proliferating cell nuclear antigen	#N/A	TMG2
Lminor_021647	AT2G45570	salmon	0.949553	1.33326	-0.111265	1.32861	#N/A	#N/A	--	--	--	#N/A	TMG2
Lminor_016117	#N/A	#N/A	-2.14021	-1.44683	-1.35734	-2.99394	#N/A	#N/A	--	--	--	#N/A	TMG3
Lminor_002200	AT3G15010	turquoise	-0.579492	-0.594848	-0.129056	-0.809244	ath03040	Spliceosome	K12741	HNRNPA1_3	heterogeneous nuclear ribonucleoprotein A1/A3	#N/A	TMG2
Lminor_014667	AT5G23310	yellow	1.06765	0.943611	0.958829	1.49047	ath04146	Peroxisome	K04564	SOD2	superoxide dismutase, Fe-Mn family	#N/A	TMG3
Lminor_015490	AT5G13200	red	0.776601	0.759543	0.559495	1.08367	#N/A	#N/A	--	--	--	#N/A	TMG3
Lminor_001823	AT5G50460	red	0.85063	0.665241	0.488412	1.18487	ath03060	Protein export	K07342	SEC61G	protein transport protein SEC61 subunit gamma and related proteins	#N/A	TMG2
Lminor_006735	AT2G38770	#N/A	-1.68394	-1.44565	-0.66172	-2.33485	ath03040	Spliceosome	K12874	AQR	intron-binding protein aquarius	#N/A	TMG2
Lminor_015605	AT5G14210	turquoise	-0.593449	-0.538151	-0.261348	-0.820371	#N/A	#N/A	--	--	--	#N/A	TMG2
novel.262	AT3G10380	turquoise	-1.09809	-1.16479	-0.786898	-1.50716	#N/A	#N/A	--	--	--	#N/A	TMG3
Lminor_012313	#N/A	green	-1.70449	-1.40172	-1.3739	-2.3333	#N/A	#N/A	--	--	--	#N/A	TMG3
Lminor_010545	AT1G21650	turquoise	-1.10847	-0.9177	-0.704951	-1.51693	ath03060	Protein export	K03070	secA	preprotein translocase subunit SecA	#N/A	TMG3
Lminor_021081	AT2G45540	turquoise	-2.16642	-1.24734	-0.976383	-2.95962	#N/A	#N/A	--	--	--	#N/A	TMG3
novel.1311	#N/A	#N/A	-1.60083	-1.26148	-1.09844	-2.1816	#N/A	#N/A	--	--	--	#N/A	TMG3
novel.46	AT2G27900	#N/A	-1.00637	-0.949261	-0.493935	-1.36943	#N/A	#N/A	--	--	--	#N/A	TMG2
Lminor_006663	AT4G17610	#N/A	-1.30093	-1.21741	-0.0463504	-1.76941	#N/A	#N/A	--	--	--	#N/A	TMG2
Lminor_012104	AT1G02205	salmon	2.46178	3.22476	-1.3665	3.34512	ath00073	Cutin, suberine and wax biosynthesis	K15404	K15404	aldehyde decarbonylase	#N/A	TMG2
Lminor_002046	AT3G54840	red	0.641056	0.515584	0.24413	0.868717	#N/A	#N/A	--	--	--	#N/A	TMG2
Lminor_017896	AT1G47128	green	-1.92771	-2.46237	-1.63602	-2.60995	#N/A	#N/A	--	--	--	#N/A	TMG3
Lminor_001363	AT1G07910	turquoise	-1.47619	-1.05664	-0.984535	-1.99463	#N/A	#N/A	--	--	--	#N/A	TMG3
novel.443	AT5G10920	turquoise	-1.03813	-0.7783	-0.86545	-1.40048	ath00220	Arginine biosynthesis	K01755	argH	argininosuccinate lyase	#N/A	TMG3
novel.2452	AT2G40770	#N/A	-1.36298	-1.10076	-0.849246	-1.83845	#N/A	#N/A	--	--	--	#N/A	TMG2
novel.2734	AT5G50430	turquoise	-0.786105	-0.798017	-0.575472	-1.05662	ath04120	Ubiquitin mediated proteolysis	K04554	UBE2J2	ubiquitin-conjugating enzyme E2 J2	#N/A	TMG2
Lminor_012919	AT2G43040	turquoise	-1.1363	-0.994477	-0.331191	-1.52585	#N/A	#N/A	--	--	--	#N/A	TMG2
Lminor_002650	AT5G66850	magenta	-1.28255	-1.58327	0.521859	-1.72182	#N/A	#N/A	--	--	--	#N/A	TMG2
Lminor_018805	AT2G39380	magenta	-0.969308	-1.65405	0.612889	-1.29863	#N/A	#N/A	--	--	--	#N/A	TMG2
Lminor_006724	AT1G53430	turquoise	-1.39519	-1.34341	-0.178179	-1.86674	#N/A	#N/A	--	--	--	#N/A	TMG2
Lminor_021955	AT5G19870	green	-1.6414	-1.68699	-0.872249	-2.19434	#N/A	#N/A	--	--	--	#N/A	TMG2
Lminor_022367	AT5G51750	#N/A	-2.70611	-3.06603	-2.22523	-3.61359	#N/A	#N/A	--	--	--	#N/A	TMG3
novel.266	AT4G22310	red	1.05975	1.08714	0.566259	1.41414	#N/A	#N/A	--	--	--	#N/A	TMG2
Lminor_019401	AT5G54870	#N/A	-1.68154	-2.41277	-1.08615	-2.23428	#N/A	#N/A	--	--	--	#N/A	TMG2
Lminor_018320	AT5G19480	red	0.699658	0.627585	0.31783	0.925799	#N/A	#N/A	--	--	--	#N/A	TMG2
Lminor_012042	AT5G45110	turquoise	-0.743232	-0.734068	-0.267933	-0.980981	ath04075	Plant hormone signal transduction	K14508	NPR1	regulatory protein NPR1	#N/A	TMG2
Lminor_014025	AT2G22430	turquoise	-1.14099	-0.897973	-0.588183	-1.5055	#N/A	#N/A	--	--	--	HD-ZIP	TMG2
Lminor_009923	AT1G48950	#N/A	-0.937417	-0.808	-0.402549	-1.23611	#N/A	#N/A	--	--	--	#N/A	TMG2
Lminor_020238	AT3G23900	turquoise	-1.21873	-0.536867	-0.55468	-1.60591	#N/A	#N/A	--	--	--	#N/A	TMG2
Lminor_014043	AT5G47570	red	0.910881	0.594738	0.522853	1.19996	#N/A	#N/A	--	--	--	#N/A	TMG3
Lminor_022110	AT4G33720	#N/A	-2.3096	-3.10002	0.724581	-3.03059	ath04016	MAPK signaling pathway - plant	K13449	PR1	pathogenesis-related protein 1	#N/A	TMG2
Lminor_013568	AT2G31660	green	-1.74767	-0.880382	-0.865305	-2.28909	ath03013	Nucleocytoplasmic transport	K20223	IPO7	importin-7	#N/A	TMG3
Lminor_014160	AT3G57680	red	1.14785	0.791982	0.48351	1.50029	#N/A	#N/A	--	--	--	#N/A	TMG2
novel.1318	AT5G17920	green	-1.25554	-0.728144	-0.644617	-1.64055	ath00270	Cysteine and methionine metabolism	K00549	metE	5-methyltetrahydropteroyltriglutamate--homocysteine methyltransferase	#N/A	TMG3
Lminor_017168	AT5G54510	green	-0.619815	-1.61205	-1.68687	-0.809727	ath04075	Plant hormone signal transduction	K14487	GH3	auxin responsive GH3 gene family	#N/A	TMG3
Lminor_021821	AT5G23530	blue	2.62478	2.6843	-0.23984	3.42113	#N/A	#N/A	--	--	--	#N/A	TMG2
Lminor_012922	AT1G73960	turquoise	-1.25566	-1.14251	-0.814319	-1.63558	ath03022	Basal transcription factors	K03128	TAF2	transcription initiation factor TFIID subunit 2	#N/A	TMG3
novel.694	AT1G19910	red	1.09269	0.701643	0.689096	1.4231	ath00190	Oxidative phosphorylation	K02155	ATPeV0C	V-type H+-transporting ATPase 16kDa proteolipid subunit	#N/A	TMG3
novel.2192	#N/A	#N/A	-2.05435	-2.68843	-0.782726	-2.67399	#N/A	#N/A	--	--	--	#N/A	TMG2
novel.2745	AT1G71270	turquoise	-1.30286	-1.11096	-1.08724	-1.69417	#N/A	#N/A	--	--	--	#N/A	TMG3
Lminor_019472	AT4G37980	salmon	3.41928	4.45965	1.21723	4.43728	ath00940	Phenylpropanoid biosynthesis	K00083	CAD	cinnamyl-alcohol dehydrogenase	#N/A	TMG2
Lminor_021969	AT5G46230	blue	4.23791	4.75118	-0.511385	5.48944	#N/A	#N/A	--	--	--	#N/A	TMG2
Lminor_001912	AT1G67140	turquoise	-1.85889	-1.12338	-0.827387	-2.40766	#N/A	#N/A	--	--	--	#N/A	TMG2
Lminor_015226	AT1G05830	turquoise	-1.27239	-0.771668	-0.825517	-1.64718	#N/A	#N/A	--	--	--	#N/A	TMG3
Lminor_003623	AT1G24340	turquoise	-0.624492	-0.586469	-0.236617	-0.808375	#N/A	#N/A	--	--	--	#N/A	TMG2
Lminor_019375	AT5G07810	#N/A	-1.2035	-1.0154	-0.506197	-1.55007	#N/A	#N/A	--	--	--	#N/A	TMG2
Lminor_008427	AT1G22060	turquoise	-0.76917	-0.851631	-0.323557	-0.990516	#N/A	#N/A	--	--	--	#N/A	TMG2
Lminor_015827	AT4G24690	salmon	1.15528	1.29433	0.267243	1.48565	#N/A	#N/A	--	--	--	#N/A	TMG2
Lminor_008196	AT1G22180	salmon	1.17853	1.71383	-0.858607	1.51507	#N/A	#N/A	--	--	--	#N/A	TMG2
Lminor_008386	AT5G16280	turquoise	-1.9474	-1.37784	-0.749739	-2.50099	#N/A	#N/A	--	--	--	#N/A	TMG2
novel.279	AT2G20580	turquoise	-1.2412	-0.880658	-0.575936	-1.59199	ath03050	Proteasome	K03028	PSMD2	26S proteasome regulatory subunit N1	#N/A	TMG2
Lminor_013588	AT3G47390	green	-1.13386	-0.77559	-0.556104	-1.4506	ath00740	Riboflavin metabolism	K11752	ribD	diaminohydroxyphosphoribosylaminopyrimidine deaminase / 5-amino-6-(5-phosphoribosylamino)uracil reductase	#N/A	TMG2
Lminor_015383	AT2G41540	turquoise	-0.775582	-0.994733	0.19701	-0.991021	ath00564	Glycerophospholipid metabolism	K00006	GPD1	glycerol-3-phosphate dehydrogenase (NAD+)	#N/A	TMG2
Lminor_013456	AT1G03090	turquoise	-1.75761	-1.57357	-0.696802	-2.24291	ath00280	Valine, leucine and isoleucine degradation	K01968	E6.4.1.4A	3-methylcrotonyl-CoA carboxylase alpha subunit	#N/A	TMG2
novel.791	AT4G02780	#N/A	3.50602	3.81373	2.82517	4.4724	ath00904	Diterpenoid biosynthesis	K04120	E5.5.1.13	ent-copalyl diphosphate synthase	#N/A	TMG2
Lminor_014894	AT4G20850	green	-1.96607	-1.34989	-0.897741	-2.49679	#N/A	#N/A	--	--	--	#N/A	TMG3
Lminor_003598	AT1G06040	brown	1.31397	1.54025	0.219814	1.66583	#N/A	#N/A	--	--	--	DBB	TMG2
Lminor_004581	AT3G12810	#N/A	-1.98773	-1.4109	-1.01636	-2.51982	#N/A	#N/A	--	--	--	#N/A	TMG2
Lminor_017329	AT3G21250	#N/A	-1.79221	-1.86319	-0.709923	-2.27109	#N/A	#N/A	--	--	--	#N/A	TMG2
Lminor_017744	AT3G28345	#N/A	-3.3488	-2.19548	-2.366	-4.24236	ath02010	ABC transporters	K05658	ABCB1	ATP-binding cassette, subfamily B (MDR/TAP), member 1	#N/A	TMG3
Lminor_015059	AT1G04110	#N/A	-1.82833	-2.39892	-1.93028	-2.316	#N/A	#N/A	--	--	--	#N/A	TMG3
Lminor_017111	AT1G09300	blue	1.24231	1.46502	-0.0112879	1.57068	#N/A	#N/A	--	--	--	#N/A	TMG2
Lminor_011009	AT4G10180	turquoise	-1.08186	-0.760173	-0.691746	-1.36643	ath04120	Ubiquitin mediated proteolysis	K10571	DET1	de-etiolated-1	#N/A	TMG3
novel.579	AT1G31970	turquoise	-0.841313	-0.949872	-0.277409	-1.0618	#N/A	#N/A	--	--	--	#N/A	TMG2
Lminor_007482	AT1G21720	blue	1.43647	1.40491	0.394942	1.80785	ath03050	Proteasome	K02735	PSMB3	20S proteasome subunit beta 3	#N/A	TMG2
Lminor_014557	AT4G15110	green	-1.14586	-1.10383	-1.01943	-1.43977	#N/A	#N/A	--	--	--	#N/A	TMG3
Lminor_002161	AT4G13070	turquoise	-1.31446	-1.1068	-0.753197	-1.6494	#N/A	#N/A	--	--	--	#N/A	TMG3
Lminor_009122	AT5G17520	blue	1.34302	1.09082	0.182367	1.67715	#N/A	#N/A	--	--	--	#N/A	TMG2
Lminor_011173	AT4G36790	turquoise	-0.8031	-0.874624	-0.318419	-1.00269	#N/A	#N/A	--	--	--	#N/A	TMG2
Lminor_002543	AT5G43310	turquoise	-1.13373	-1.35045	-0.316026	-1.41378	#N/A	#N/A	--	--	--	#N/A	TMG2
Lminor_019453	AT5G10770	green	-1.06295	-0.975484	-1.23708	-1.32494	#N/A	#N/A	--	--	--	#N/A	TMG3
Lminor_000945	AT1G31480	turquoise	-2.22568	-1.08539	-1.59081	-2.77234	#N/A	#N/A	--	--	--	#N/A	TMG3
novel.894	#N/A	blue	3.1494	2.42573	0.387157	3.91017	#N/A	#N/A	--	--	--	#N/A	TMG2
Lminor_011962	AT2G37690	green	-0.65468	-0.862461	-0.620661	-0.812118	ath00230	Purine metabolism	K11808	ADE2	phosphoribosylaminoimidazole carboxylase	#N/A	TMG2
Lminor_017137	AT3G19740	turquoise	-1.80296	-1.36721	-0.905045	-2.22928	#N/A	#N/A	--	--	--	#N/A	TMG3
Lminor_006435	AT5G18230	turquoise	-1.45543	-1.14037	-0.874713	-1.77872	ath03018	RNA degradation	K12580	CNOT3	CCR4-NOT transcription complex subunit 3	#N/A	TMG3
Lminor_015112	AT1G11660	turquoise	-1.34297	-0.77888	-0.678116	-1.64034	#N/A	#N/A	--	--	--	#N/A	TMG3
Lminor_013605	AT5G22330	#N/A	-2.80963	-3.04438	-3.59377	-3.42431	#N/A	#N/A	--	--	--	#N/A	TMG3
Lminor_008350	AT2G41190	blue	1.73647	1.6679	0.34423	2.11446	#N/A	#N/A	--	--	--	#N/A	TMG2
novel.1483	AT3G05420	blue	1.41083	1.22539	0.698535	1.71265	#N/A	#N/A	--	--	--	#N/A	TMG2
Lminor_018784	AT3G16290	green	-1.16228	-0.701945	-0.74003	-1.40822	#N/A	#N/A	--	--	--	#N/A	TMG3
Lminor_014249	AT3G28430	turquoise	-1.86648	-1.09931	-0.769246	-2.25711	#N/A	#N/A	--	--	--	#N/A	TMG2
Lminor_020768	AT5G50460	pink	0.877003	0.910794	0.274144	1.05883	ath03060	Protein export	K07342	SEC61G	protein transport protein SEC61 subunit gamma and related proteins	#N/A	TMG2
novel.2663	#N/A	#N/A	-1.42565	-1.83999	-0.481708	-1.71995	#N/A	#N/A	--	--	--	#N/A	TMG2
Lminor_017178	AT3G17860	red	0.834857	0.70511	-0.0213836	1.00605	#N/A	#N/A	--	--	--	#N/A	TMG2
Lminor_020456	AT1G02070	blue	1.42859	1.3742	0.255091	1.72036	#N/A	#N/A	--	--	--	#N/A	TMG2
Lminor_019571	AT2G47870	midnightblue	2.33311	3.96134	1.66393	2.80884	#N/A	#N/A	--	--	--	#N/A	TMG2
Lminor_017685	AT5G48540	#N/A	2.32823	2.69992	2.13354	2.79532	#N/A	#N/A	--	--	--	#N/A	TMG3
Lminor_009747	AT1G18040	red	0.716506	0.637449	0.189965	0.85957	ath03022	Basal transcription factors	K02202	CDK7	cyclin-dependent kinase 7	#N/A	TMG2
Lminor_006918	AT1G09210	#N/A	-1.22384	-1.95493	-1.32818	-1.46578	ath04141	Protein processing in endoplasmic reticulum	K08057	CALR	calreticulin	#N/A	TMG3
Lminor_003950	AT3G54280	turquoise	-1.89319	-0.966268	-0.918015	-2.26154	#N/A	#N/A	--	--	--	#N/A	TMG3
Lminor_004124	AT3G22380	turquoise	-0.993156	-0.979636	-0.536441	-1.18169	#N/A	#N/A	--	--	--	#N/A	TMG2
novel.792	AT5G52580	salmon	0.971149	1.10645	0.767684	1.14553	#N/A	#N/A	--	--	--	#N/A	TMG3
Lminor_004523	AT2G42975	blue	1.69522	1.23012	1.01687	1.99721	#N/A	#N/A	--	--	--	#N/A	TMG2
Lminor_012388	#N/A	turquoise	-1.92897	-0.985871	-0.378596	-2.27145	#N/A	#N/A	--	--	--	#N/A	TMG2
Lminor_013619	#N/A	turquoise	-1.3913	-2.16097	-0.624094	-1.6378	#N/A	#N/A	--	--	--	#N/A	TMG2
Lminor_008998	AT4G04350	#N/A	-1.59058	-1.57013	-1.37263	-1.85707	ath00970	Aminoacyl-tRNA biosynthesis	K01869	LARS	leucyl-tRNA synthetase	#N/A	TMG3
Lminor_006661	AT3G48140	blue	3.04465	2.2056	0.961039	3.55426	#N/A	#N/A	--	--	--	#N/A	TMG2
Lminor_016018	AT3G48100	#N/A	1.08047	1.35617	1.14533	1.26119	ath04075	Plant hormone signal transduction	K14492	ARR-A	two-component response regulator ARR-A family	#N/A	TMG3
Lminor_010480	AT1G15690	turquoise	-1.02481	-0.911892	-0.400461	-1.19413	#N/A	#N/A	--	--	--	#N/A	TMG2
Lminor_003003	AT3G26720	turquoise	-0.840015	-0.658095	-0.0595241	-0.975574	ath00511	Other glycan degradation	K01191	MAN2C1	alpha-mannosidase	#N/A	TMG2
Lminor_003778	AT2G19230	green	-1.53676	-1.37975	-1.09595	-1.7846	#N/A	#N/A	--	--	--	#N/A	TMG3
Lminor_016849	AT1G60060	red	0.7823	1.13963	0.67144	0.908203	#N/A	#N/A	--	--	--	#N/A	TMG3
Lminor_014897	AT1G50200	green	-1.42329	-0.757957	-1.10262	-1.65048	ath00970	Aminoacyl-tRNA biosynthesis	K01872	AARS	alanyl-tRNA synthetase	#N/A	TMG3
Lminor_011506	AT4G08540	turquoise	-1.29795	-0.764702	-0.912634	-1.50364	#N/A	#N/A	--	--	--	#N/A	TMG3
novel.3014	AT4G03560	turquoise	-1.88655	-1.13262	-1.26763	-2.18418	#N/A	#N/A	--	--	--	#N/A	TMG3
Lminor_003947	AT5G63190	turquoise	-1.38459	-0.563705	-0.482556	-1.59487	#N/A	#N/A	--	--	--	#N/A	TMG2
Lminor_017016	AT5G65700	turquoise	-0.837164	-0.996319	-0.172871	-0.963315	#N/A	#N/A	--	--	--	#N/A	TMG2
Lminor_004799	AT5G19210	turquoise	-1.0154	-1.05109	-0.21513	-1.16101	#N/A	#N/A	--	--	--	#N/A	TMG2
Lminor_019125	AT1G22660	turquoise	-0.857022	-0.84981	-0.276451	-0.977461	#N/A	#N/A	--	--	--	#N/A	TMG2
novel.840	AT4G28190	red	1.74828	1.28507	0.351427	1.9911	#N/A	#N/A	--	--	--	#N/A	TMG2
Lminor_012027	AT3G60690	salmon	0.962166	0.921413	0.326001	1.09013	ath04075	Plant hormone signal transduction	K14488	SAUR	SAUR family protein	#N/A	TMG2
novel.2487	AT1G50120	turquoise	-1.13546	-0.76101	-0.46624	-1.2858	#N/A	#N/A	--	--	--	#N/A	TMG2
Lminor_012063	AT3G06980	turquoise	-1.14658	-0.673446	-0.806695	-1.298	#N/A	#N/A	--	--	--	#N/A	TMG3
novel.1105	AT3G19660	red	1.38364	0.87769	0.619408	1.56547	#N/A	#N/A	--	--	--	#N/A	TMG3
Lminor_010235	AT3G51860	#N/A	-1.48329	-1.89102	-0.87975	-1.6777	#N/A	#N/A	--	--	--	#N/A	TMG3
Lminor_003008	AT1G51630	#N/A	-0.996046	-0.90297	-0.530673	-1.12584	#N/A	#N/A	--	--	--	#N/A	TMG2
Lminor_012540	AT1G03160	green	-1.52983	-0.848779	-0.818079	-1.72706	#N/A	#N/A	--	--	--	#N/A	TMG3
Lminor_009297	AT3G16980	pink	0.913455	1.37389	0.533293	1.02822	ath03020	RNA polymerase	K03017	RPB9	DNA-directed RNA polymerase II subunit RPB9	#N/A	TMG2
Lminor_009828	#N/A	#N/A	-1.71018	-1.77147	-0.662257	-1.92403	#N/A	#N/A	--	--	--	#N/A	TMG2
Lminor_006519	AT4G13220	magenta	-0.755119	-1.57658	0.217657	-0.849116	#N/A	#N/A	--	--	--	#N/A	TMG2
Lminor_011255	AT5G54470	salmon	1.17225	1.612	-0.380427	1.31812	#N/A	#N/A	--	--	--	#N/A	TMG2
Lminor_013149	AT3G48110	green	-1.55279	-1.14832	-1.15414	-1.74392	ath00970	Aminoacyl-tRNA biosynthesis	K14164	glyQS	glycyl-tRNA synthetase	#N/A	TMG3
novel.2762	AT5G41950	#N/A	-1.02549	-0.938399	-0.388354	-1.15066	#N/A	#N/A	--	--	--	#N/A	TMG2
Lminor_016801	AT4G38770	turquoise	-1.43883	-2.46608	-0.722384	-1.60882	#N/A	#N/A	--	--	--	#N/A	TMG2
Lminor_019491	AT1G60470	salmon	2.88662	3.41802	0.757343	3.2089	ath00052	Galactose metabolism	K18819	GOLS	inositol 3-alpha-galactosyltransferase	#N/A	TMG2
novel.2821	AT5G52600	blue	1.2568	0.808369	0.623539	1.39674	#N/A	#N/A	--	--	--	MYB	TMG3
Lminor_010827	AT5G57345	brown	1.71362	1.59289	1.4609	1.89804	#N/A	#N/A	--	--	--	#N/A	TMG3
novel.731	AT5G42370	red	1.0591	1.16867	0.69809	1.17181	#N/A	#N/A	--	--	--	#N/A	TMG2
novel.1125	AT4G28080	turquoise	-1.34177	-0.825442	-0.995431	-1.48426	#N/A	#N/A	--	--	--	#N/A	TMG3
novel.168	AT1G21722	salmon	1.47775	2.07754	-0.0405903	1.63356	#N/A	#N/A	--	--	--	#N/A	TMG2
Lminor_013710	AT1G32200	turquoise	-0.892262	-0.709754	-0.361458	-0.985692	ath00561	Glycerolipid metabolism	K00630	ATS1	glycerol-3-phosphate O-acyltransferase	#N/A	TMG2
novel.3010	AT1G02170	red	1.23563	0.823032	0.703916	1.36368	#N/A	#N/A	--	--	--	#N/A	TMG3
Lminor_009821	AT5G26030	red	0.918855	1.2439	0.266755	1.01317	ath00860	Porphyrin metabolism	K01772	hemH	protoporphyrin/coproporphyrin ferrochelatase	#N/A	TMG2
Lminor_018925	AT1G72980	#N/A	2.10528	2.07964	-0.67317	2.31766	#N/A	#N/A	--	--	--	LBD	TMG2
Lminor_009489	AT1G29330	red	1.42219	1.53042	0.760173	1.5649	#N/A	#N/A	--	--	--	#N/A	TMG3
Lminor_018679	AT1G34580	#N/A	-1.2627	-1.10805	-0.967905	-1.38791	#N/A	#N/A	--	--	--	#N/A	TMG3
Lminor_022222	AT3G52930	pink	1.03261	0.687314	0.678043	1.13458	ath00010	Glycolysis / Gluconeogenesis	K01623	ALDO	fructose-bisphosphate aldolase, class I	#N/A	TMG3
Lminor_008340	AT1G07650	magenta	-0.866976	-0.804005	0.414422	-0.951658	#N/A	#N/A	--	--	--	#N/A	TMG2
Lminor_011866	AT3G20550	turquoise	-0.759156	-0.75731	-0.172874	-0.831491	#N/A	#N/A	--	--	--	#N/A	TMG2
Lminor_017588	AT4G11320	green	-3.01877	-2.6137	-2.16162	-3.30304	#N/A	#N/A	--	--	--	#N/A	TMG3
Lminor_005897	AT1G30410	turquoise	-1.82408	-1.10325	-0.9909	-1.99249	#N/A	#N/A	--	--	--	#N/A	TMG3
Lminor_014682	AT5G23530	#N/A	3.80203	3.20426	0.479472	4.15047	#N/A	#N/A	--	--	--	#N/A	TMG2
Lminor_016421	AT4G08320	pink	0.816103	0.750739	0.385954	0.889394	#N/A	#N/A	--	--	--	#N/A	TMG2
novel.2791	#N/A	green	-2.00293	-1.08619	-1.04068	-2.17734	#N/A	#N/A	--	--	--	#N/A	TMG3
Lminor_011689	AT1G02780	salmon	4.76146	5.46201	0.511963	5.17436	ath03010	Ribosome	K02885	RP-L19e	large subunit ribosomal protein L19e	#N/A	TMG2
Lminor_021089	AT3G50170	turquoise	-2.26537	-1.60843	-1.45301	-2.46061	#N/A	#N/A	--	--	--	#N/A	TMG3
Lminor_001711	AT4G23560	salmon	1.54976	2.40126	0.90221	1.68071	#N/A	#N/A	--	--	--	#N/A	TMG3
Lminor_002037	AT2G38995	green	-0.848908	-0.858785	-0.599127	-0.919524	#N/A	#N/A	--	--	--	#N/A	TMG3
Lminor_001212	AT2G38360	tan	0.780464	0.538016	0.256903	0.845069	#N/A	#N/A	--	--	--	#N/A	TMG2
novel.2378	AT1G66950	#N/A	-1.43977	-1.64355	-1.10529	-1.55428	ath02010	ABC transporters	--	--	--	#N/A	TMG3
Lminor_021477	AT1G05575	tan	1.3639	1.21686	0.558075	1.46925	#N/A	#N/A	--	--	--	#N/A	TMG3
Lminor_019036	AT5G66760	blue	2.12821	1.87674	2.18408	2.27022	ath00020	Citrate cycle (TCA cycle)	K00234	SDHA	succinate dehydrogenase (ubiquinone) flavoprotein subunit	#N/A	TMG3
Lminor_009804	AT1G01320	green	-2.10823	-1.16821	-1.27712	-2.24728	#N/A	#N/A	--	--	--	#N/A	TMG3
Lminor_014803	AT3G01720	turquoise	-0.801943	-0.778624	-0.447938	-0.847518	ath00514	Other types of O-glycan biosynthesis	K20781	SGT1	peptidyl serine alpha-galactosyltransferase	#N/A	TMG2
Lminor_018662	AT4G09730	turquoise	-1.346	-1.17028	-0.566492	-1.42221	#N/A	#N/A	--	--	--	#N/A	TMG3
novel.4	#N/A	blue	2.33504	1.7188	-0.166801	2.46718	#N/A	#N/A	--	--	--	#N/A	TMG2
novel.2993	AT1G14290	salmon	2.54914	2.81418	1.08993	2.68087	ath00600	Sphingolipid metabolism	K04713	SUR2	sphinganine C4-monooxygenase	#N/A	TMG2
Lminor_008595	AT2G36580	red	1.70462	1.75089	0.511065	1.78711	ath00010	Glycolysis / Gluconeogenesis	K00873	PK	pyruvate kinase	#N/A	TMG2
Lminor_014830	AT1G06330	red	2.13151	1.8305	-0.972637	2.23162	#N/A	#N/A	--	--	--	#N/A	TMG2
novel.122	AT4G22350	turquoise	-0.935198	-0.777381	-0.161543	-0.978566	ath03040	Spliceosome	K12847	USP39	U4/U6.U5 tri-snRNP-associated protein 2	#N/A	TMG2
novel.2779	AT4G23160	#N/A	-1.31862	-1.61711	-0.0935971	-1.37747	#N/A	#N/A	--	--	--	#N/A	TMG2
Lminor_004853	AT2G19230	turquoise	-1.31397	-1.004	-0.0650074	-1.37015	#N/A	#N/A	--	--	--	#N/A	TMG2
Lminor_002852	AT5G05170	turquoise	-0.902384	-0.891458	-0.0902858	-0.939575	#N/A	#N/A	--	--	--	#N/A	TMG2
Lminor_013540	#N/A	turquoise	-1.25979	-1.19121	-0.28422	-1.30526	#N/A	#N/A	--	--	--	#N/A	TMG2
Lminor_002913	AT1G77060	brown	1.10314	1.39363	-0.978922	1.14164	#N/A	#N/A	--	--	--	#N/A	TMG2
Lminor_008403	AT2G02130	midnightblue	1.01782	1.07448	0.555688	1.05009	#N/A	#N/A	--	--	--	#N/A	TMG3
Lminor_002411	AT3G45780	turquoise	-0.992948	-0.690856	-0.467835	-1.02197	#N/A	#N/A	--	--	--	#N/A	TMG2
Lminor_004327	AT3G10550	turquoise	-1.76217	-1.1463	-0.637666	-1.81241	ath00562	Inositol phosphate metabolism	K18081	MTMR1_2	myotubularin-related protein 1/2	#N/A	TMG2
Lminor_006075	AT2G20190	turquoise	-0.952596	-0.810396	-0.128876	-0.978086	#N/A	#N/A	--	--	--	#N/A	TMG2
Lminor_002933	AT3G02060	green	-1.55374	-1.0427	-1.1169	-1.58994	#N/A	#N/A	--	--	--	#N/A	TMG3
Lminor_005347	AT3G09400	#N/A	2.85869	3.20982	3.04623	2.92168	#N/A	#N/A	--	--	--	#N/A	TMG3
novel.988	AT3G04870	green	-1.29238	-1.02615	-1.37034	-1.32083	ath00906	Carotenoid biosynthesis	K00514	ZDS	zeta-carotene desaturase	#N/A	TMG3
Lminor_012970	AT3G48200	green	-1.00456	-0.832108	-1.34026	-1.02489	#N/A	#N/A	--	--	--	#N/A	TMG3
Lminor_003817	#N/A	#N/A	0.952973	1.05618	0.88749	0.971094	#N/A	#N/A	--	--	--	#N/A	TMG3
Lminor_004758	#N/A	red	1.45753	1.56327	0.276047	1.48232	#N/A	#N/A	--	--	--	#N/A	TMG2
Lminor_018120	AT1G15080	red	1.00402	0.767252	0.51197	1.02037	ath00561	Glycerolipid metabolism	K18693	DPP1	diacylglycerol diphosphate phosphatase / phosphatidate phosphatase	#N/A	TMG2
Lminor_007546	#N/A	turquoise	-1.37301	-1.69458	-0.33749	-1.39159	#N/A	#N/A	--	--	--	#N/A	TMG2
novel.2231	AT4G23940	green	-1.84546	-0.954634	-1.16955	-1.87014	#N/A	#N/A	--	--	--	#N/A	TMG3
Lminor_011765	AT5G25610	#N/A	2.02534	2.72539	0.409175	2.05218	#N/A	#N/A	--	--	--	#N/A	TMG2
Lminor_000545	AT3G63340	turquoise	-1.84063	-1.10669	-0.664319	-1.8636	#N/A	#N/A	--	--	--	#N/A	TMG2
Lminor_018204	#N/A	#N/A	0.961758	0.953239	0.77163	0.969887	#N/A	#N/A	--	--	--	#N/A	TMG3
Lminor_018963	AT1G17760	green	-1.23974	-0.953679	-0.621032	-1.24603	ath03015	mRNA surveillance pathway	K14408	CSTF3	cleavage stimulation factor subunit 3	#N/A	TMG3
Lminor_004782	AT1G06150	green	-0.868191	-1.35667	-1.08256	-0.870554	#N/A	#N/A	--	--	--	#N/A	TMG3
Lminor_011431	AT1G70300	#N/A	0.810306	1.07743	0.243596	0.812454	#N/A	#N/A	--	--	--	#N/A	TMG2
Lminor_011276	AT2G17880	brown	1.77218	2.10217	1.3069	1.77557	#N/A	#N/A	--	--	--	#N/A	TMG3
Lminor_015670	AT4G38660	salmon	0.987118	1.2471	0.249391	0.989001	#N/A	#N/A	--	--	--	#N/A	TMG2
Lminor_012378	AT1G68540	red	1.09124	0.994051	0.147097	1.09213	#N/A	#N/A	--	--	--	#N/A	TMG2
Lminor_002066	AT4G35830	turquoise	-1.23195	-0.922554	-0.283046	-1.23166	ath00020	Citrate cycle (TCA cycle)	K01681	ACO	aconitate hydratase	#N/A	TMG2
Lminor_018612	AT5G17210	pink	0.829291	1.26843	0.570289	0.826566	#N/A	#N/A	--	--	--	#N/A	TMG2
Lminor_003793	AT3G07880	#N/A	2.09202	2.59125	0.341046	2.08501	#N/A	#N/A	--	--	--	#N/A	TMG2
Lminor_003313	AT3G20720	turquoise	-1.80787	-0.852564	-0.561963	-1.79765	#N/A	#N/A	--	--	--	#N/A	TMG2
Lminor_014852	AT3G01310	green	-1.15052	-0.739935	-0.861937	-1.14217	ath04070	Phosphatidylinositol signaling system	K13024	PPIP5K	inositol-hexakisphosphate/diphosphoinositol-pentakisphosphate 1-kinase	#N/A	TMG3
Lminor_012265	AT4G10250	#N/A	3.51383	3.87806	1.68724	3.48793	ath04141	Protein processing in endoplasmic reticulum	K13993	HSP20	HSP20 family protein	#N/A	TMG2
novel.538	AT5G27280	salmon	1.58687	1.84647	1.28221	1.56903	#N/A	#N/A	--	--	--	#N/A	TMG3
Lminor_014070	AT3G04820	magenta	-0.9779	-0.945114	-0.477417	-0.966117	#N/A	#N/A	--	--	--	#N/A	TMG2
Lminor_015637	AT2G28610	yellow	1.3835	1.43053	1.2342	1.36656	#N/A	#N/A	--	--	--	WOX	TMG3
novel.801	AT1G08410	red	1.33858	0.927801	0.917685	1.31801	ath03008	Ribosome biogenesis in eukaryotes	K14539	LSG1	large subunit GTPase 1	#N/A	TMG3
Lminor_014604	#N/A	brown	1.28487	2.49934	0.492577	1.26046	#N/A	#N/A	--	--	--	#N/A	TMG2
Lminor_004121	AT5G24318	#N/A	1.00114	0.875928	0.679376	0.9762	#N/A	#N/A	--	--	--	#N/A	TMG3
Lminor_019874	AT4G33720	turquoise	-1.87162	-1.7873	-1.10639	-1.81924	ath04016	MAPK signaling pathway - plant	K13449	PR1	pathogenesis-related protein 1	#N/A	TMG3
Lminor_018955	AT2G42380	#N/A	-1.49216	-1.62562	-1.15298	-1.44761	#N/A	#N/A	--	--	--	bZIP	TMG3
Lminor_008263	AT2G25870	green	-1.23577	-0.795034	-0.743249	-1.19844	#N/A	#N/A	--	--	--	#N/A	TMG3
Lminor_008210	#N/A	brown	1.11657	1.93068	0.331798	1.08081	#N/A	#N/A	--	--	--	#N/A	TMG2
Lminor_011637	AT5G16715	green	-1.62423	-0.979142	-0.941524	-1.57077	ath00970	Aminoacyl-tRNA biosynthesis	K01873	VARS	valyl-tRNA synthetase	#N/A	TMG3
Lminor_008010	AT1G11910	#N/A	-0.845033	-1.03302	-0.592188	-0.816881	#N/A	#N/A	--	--	--	#N/A	TMG2
Lminor_006226	AT5G17250	turquoise	-1.00765	-0.864051	-0.550359	-0.973622	ath00563	Glycosylphosphatidylinositol (GPI)-anchor biosynthesis	K05288	PIGO	GPI ethanolamine phosphate transferase 3 subunit O	#N/A	TMG2
Lminor_014292	AT1G47380	#N/A	1.81892	1.93755	1.6533	1.74643	#N/A	#N/A	--	--	--	#N/A	TMG2
Lminor_017923	AT3G14690	#N/A	-2.4282	-2.77578	-1.77206	-2.32984	#N/A	#N/A	--	--	--	#N/A	TMG3
Lminor_005300	#N/A	turquoise	-1.79229	-1.65597	-0.536058	-1.71151	#N/A	#N/A	--	--	--	#N/A	TMG2
Lminor_004361	AT1G20640	#N/A	-1.4236	-1.15996	-1.22482	-1.35781	#N/A	#N/A	--	--	--	Nin-like	TMG3
Lminor_020914	AT3G20660	salmon	1.25882	1.48165	0.111097	1.19522	#N/A	#N/A	--	--	--	#N/A	TMG2
Lminor_020245	AT5G10770	turquoise	-2.02732	-3.06662	0.394252	-1.91948	#N/A	#N/A	--	--	--	#N/A	TMG2
Lminor_008766	AT1G70070	green	-1.57853	-0.960711	-1.12271	-1.48891	#N/A	#N/A	--	--	--	#N/A	TMG3
Lminor_018392	AT4G10270	brown	1.03261	2.01116	0.754289	0.972435	#N/A	#N/A	--	--	--	#N/A	TMG3
novel.463	AT3G20410	turquoise	-1.17315	-0.829281	-0.576935	-1.10469	ath04626	Plant-pathogen interaction	K13412	CPK	calcium-dependent protein kinase	#N/A	TMG3
Lminor_013414	AT4G27290	#N/A	-0.992429	-1.91142	-1.13626	-0.930132	#N/A	#N/A	--	--	--	#N/A	TMG3
novel.3064	AT4G25450	green	-1.47086	-0.976295	-1.01401	-1.37404	ath02010	ABC transporters	K05657	ABCB10	ATP-binding cassette, subfamily B (MDR/TAP), member 10	#N/A	TMG3
novel.2373	AT1G68890	#N/A	-1.17912	-1.40635	-0.479774	-1.10115	ath00130	Ubiquinone and other terpenoid-quinone biosynthesis	K14759	PHYLLO	isochorismate synthase / 2-succinyl-5-enolpyruvyl-6-hydroxy-3-cyclohexene-1-carboxylate synthase / 2-succinyl-6-hydroxy-2,4-cyclohexadiene-1-carboxylate synthase / o-succinylbenzoate synthase	#N/A	TMG2
novel.2648	AT4G25290	green	-1.46548	-0.980249	-1.95968	-1.34158	#N/A	#N/A	--	--	--	#N/A	TMG3
Lminor_010139	#N/A	#N/A	1.28685	0.71345	0.72742	1.17732	#N/A	#N/A	--	--	--	#N/A	TMG3
Lminor_001027	AT2G04160	green	-1.47976	-2.18976	-1.19782	-1.35277	#N/A	#N/A	--	--	--	#N/A	TMG3
Lminor_018532	AT1G22540	red	3.3661	3.04191	-0.487902	3.07463	#N/A	#N/A	--	--	--	#N/A	TMG2
novel.1492	AT1G56500	green	-1.45536	-1.17574	-1.15254	-1.32374	#N/A	#N/A	--	--	--	#N/A	TMG3
Lminor_006781	AT1G67690	green	-0.930591	-0.723087	-0.408212	-0.845984	#N/A	#N/A	--	--	--	#N/A	TMG2
novel.365	AT1G75440	red	1.13064	0.813039	0.436139	1.02513	ath04120	Ubiquitin mediated proteolysis	K10688	UBE2W	ubiquitin-conjugating enzyme E2 W	#N/A	TMG2
novel.1560	AT3G51520	red	1.25207	0.753385	0.856966	1.12703	ath00561	Glycerolipid metabolism	K22848	DGAT2	diacylglycerol O-acyltransferase 2, plant	#N/A	TMG3
novel.2067	AT4G23940	#N/A	-1.44466	-1.26173	-1.11045	-1.29902	#N/A	#N/A	--	--	--	#N/A	TMG3
Lminor_019520	AT1G67840	green	-1.70593	-0.937566	-1.22944	-1.53144	#N/A	#N/A	--	--	--	#N/A	TMG3
Lminor_001179	AT3G01650	red	1.23492	1.01065	0.673088	1.10595	#N/A	#N/A	--	--	--	#N/A	TMG2
Lminor_014227	AT5G47690	#N/A	-2.76229	-2.38652	-0.557549	-2.46922	#N/A	#N/A	--	--	--	#N/A	TMG2
Lminor_014445	AT1G04920	green	-1.25045	-0.931383	-1.11114	-1.1153	ath00500	Starch and sucrose metabolism	K00696	E2.4.1.14	sucrose-phosphate synthase	#N/A	TMG3
Lminor_009579	AT1G01760	salmon	1.89822	2.1198	-0.279844	1.69152	#N/A	#N/A	--	--	--	#N/A	TMG2
Lminor_010638	AT3G05890	red	1.32519	0.957949	0.126916	1.17966	#N/A	#N/A	--	--	--	#N/A	TMG2
Lminor_015695	AT3G23640	#N/A	-2.103	-1.20365	-1.45156	-1.86931	#N/A	#N/A	--	--	--	#N/A	TMG3
Lminor_006068	AT4G39350	turquoise	-1.27604	-1.2615	-0.172634	-1.13011	#N/A	#N/A	--	--	--	#N/A	TMG2
Lminor_008394	AT5G58270	green	-1.06558	-0.761244	-0.85949	-0.942954	ath02010	ABC transporters	K05662	ABCB7	ATP-binding cassette, subfamily B (MDR/TAP), member 7	#N/A	TMG3
Lminor_014822	AT3G49070	salmon	1.74693	2.03512	-1.23799	1.54033	#N/A	#N/A	--	--	--	#N/A	TMG2
Lminor_015548	AT5G53170	green	-1.51633	-1.04817	-1.18496	-1.3369	#N/A	#N/A	--	--	--	#N/A	TMG3
Lminor_008286	AT1G19835	turquoise	-0.933725	-0.764863	-0.29291	-0.817659	#N/A	#N/A	--	--	--	#N/A	TMG2
Lminor_018634	AT4G36870	green	-1.05403	-1.20185	-0.750474	-0.922678	#N/A	#N/A	--	--	--	TALE	TMG3
Lminor_004140	AT4G20850	green	-1.78072	-1.34877	-1.02541	-1.55086	#N/A	#N/A	--	--	--	#N/A	TMG3
novel.1641	AT3G14067	#N/A	-3.20668	-1.67113	-1.15217	-2.79273	#N/A	#N/A	--	--	--	#N/A	TMG3
Lminor_011472	AT1G11870	green	-1.28476	-1.01017	-0.847018	-1.11561	ath00970	Aminoacyl-tRNA biosynthesis	K01875	SARS	seryl-tRNA synthetase	#N/A	TMG3
Lminor_009401	AT1G09560	brown	1.34485	1.04909	0.0974124	1.16424	#N/A	#N/A	--	--	--	#N/A	TMG2
novel.421	AT2G01720	pink	1.03566	0.898098	0.60056	0.89589	ath00510	N-Glycan biosynthesis	K12666	OST1	oligosaccharyltransferase complex subunit alpha (ribophorin I)	#N/A	TMG3
novel.2794	AT1G30520	green	-1.84225	-1.18423	-1.08723	-1.58925	ath00130	Ubiquinone and other terpenoid-quinone biosynthesis	K14760	AAE14	o-succinylbenzoate---CoA ligase	#N/A	TMG3
Lminor_009952	AT3G53180	turquoise	-1.04065	-0.857634	-0.275175	-0.892126	#N/A	#N/A	--	--	--	#N/A	TMG2
Lminor_022134	AT5G23530	#N/A	2.97112	3.50846	0.648164	2.53868	#N/A	#N/A	--	--	--	#N/A	TMG2
Lminor_020232	AT4G03200	#N/A	-1.64792	-1.29766	-0.91091	-1.40423	#N/A	#N/A	--	--	--	#N/A	TMG2
Lminor_006993	AT3G48110	green	-1.79972	-1.00918	-1.47174	-1.53076	ath00970	Aminoacyl-tRNA biosynthesis	K14164	glyQS	glycyl-tRNA synthetase	#N/A	TMG3
Lminor_017064	AT3G11945	green	-0.996595	-1.03252	-0.879167	-0.843409	ath00130	Ubiquinone and other terpenoid-quinone biosynthesis	K12501	HST	homogentisate solanesyltransferase	#N/A	TMG3
Lminor_013277	AT3G23070	green	-1.30188	-0.989418	-0.875446	-1.09928	#N/A	#N/A	--	--	--	#N/A	TMG3
Lminor_011233	AT5G25350	#N/A	-1.12723	-1.2237	-0.791375	-0.947457	ath04016	MAPK signaling pathway - plant	K14515	EBF1_2	EIN3-binding F-box protein	#N/A	TMG3
Lminor_002441	AT1G69830	green	-1.13321	-0.834147	-1.19888	-0.951466	ath00500	Starch and sucrose metabolism	K01176	AMY	alpha-amylase	#N/A	TMG3
novel.2987	AT5G10690	green	-1.08455	-0.827344	-0.814248	-0.908578	#N/A	#N/A	--	--	--	#N/A	TMG3
Lminor_013939	AT2G39960	pink	1.03212	0.794485	0.68519	0.861935	ath03060	Protein export	K12947	SPCS2	signal peptidase complex subunit 2	#N/A	TMG3
Lminor_013860	AT1G10020	turquoise	-0.985587	-1.23878	-0.511947	-0.820196	#N/A	#N/A	--	--	--	#N/A	TMG2
Lminor_020172	AT1G22360	turquoise	-1.23584	-0.995297	-0.804697	-1.02532	ath00908	Zeatin biosynthesis	K23452	UGT85A	UDP-glucosyltransferase 85A	#N/A	TMG3
Lminor_009393	AT4G21320	turquoise	-1.20027	-0.988234	-0.701417	-0.994854	#N/A	#N/A	--	--	--	#N/A	TMG3
Lminor_004536	AT1G07910	green	-1.5796	-0.804359	-0.83333	-1.30785	#N/A	#N/A	--	--	--	#N/A	TMG3
Lminor_015347	AT1G66220	turquoise	-3.52135	-2.82053	-1.23941	-2.88184	#N/A	#N/A	--	--	--	#N/A	TMG2
novel.2992	AT1G14290	red	2.01926	1.85507	0.487777	1.65121	ath00600	Sphingolipid metabolism	K04713	SUR2	sphinganine C4-monooxygenase	#N/A	TMG2
Lminor_007473	AT4G38770	turquoise	-1.31687	-1.70686	-0.83022	-1.06547	#N/A	#N/A	--	--	--	#N/A	TMG3
Lminor_001416	AT4G39090	#N/A	-3.20203	-2.60533	-1.67496	-2.58573	ath04626	Plant-pathogen interaction	K01373	CTSF	cathepsin F	#N/A	TMG3
Lminor_010397	AT1G04580	#N/A	-1.91505	-1.19673	-0.945046	-1.54324	ath00380	Tryptophan metabolism	K11817	AAO1_2	indole-3-acetaldehyde oxidase	#N/A	TMG3
Lminor_018836	AT4G36870	#N/A	-1.58598	-1.37867	-1.39037	-1.27113	#N/A	#N/A	--	--	--	TALE	TMG3
novel.2129	AT1G80450	green	-1.38166	-1.02236	-1.66283	-1.10337	#N/A	#N/A	--	--	--	#N/A	TMG3
Lminor_003695	AT3G03710	green	-1.73799	-1.32532	-0.992147	-1.37668	ath03018	RNA degradation	K00962	pnp	polyribonucleotide nucleotidyltransferase	#N/A	TMG3
Lminor_020575	AT1G56120	pink	1.30664	1.52639	0.588378	1.03466	#N/A	#N/A	--	--	--	#N/A	TMG2
Lminor_016589	AT2G15590	#N/A	-2.12033	-1.822	-0.655623	-1.66486	#N/A	#N/A	--	--	--	#N/A	TMG2
Lminor_001808	AT4G34830	green	-1.61966	-0.878648	-1.06361	-1.26762	#N/A	#N/A	--	--	--	#N/A	TMG3
novel.1019	AT3G13870	red	1.96399	1.70618	0.867614	1.53419	#N/A	#N/A	--	--	--	#N/A	TMG3
Lminor_013140	AT1G70610	green	-1.43066	-0.980443	-1.2427	-1.11742	#N/A	#N/A	--	--	--	#N/A	TMG3
Lminor_005632	AT5G36890	turquoise	-1.12942	-0.724127	-0.654875	-0.877064	ath00460	Cyanoamino acid metabolism	K01188	E3.2.1.21	beta-glucosidase	#N/A	TMG3
novel.503	#N/A	lightcyan	1.83306	1.69521	0.334152	1.41057	#N/A	#N/A	--	--	--	#N/A	TMG2
Lminor_017362	AT3G19400	#N/A	-2.3553	-2.17709	-1.76711	-1.80326	#N/A	#N/A	--	--	--	#N/A	TMG3
Lminor_012056	AT2G43400	#N/A	-1.14525	-0.838076	-0.455904	-0.855922	#N/A	#N/A	--	--	--	#N/A	TMG2
Lminor_008227	AT3G61860	#N/A	-1.93062	-1.60005	-1.01985	-1.44209	ath03040	Spliceosome	K12893	SRSF4_5_6	serine/arginine-rich splicing factor 4/5/6	#N/A	TMG3
Lminor_012215	AT4G39700	pink	1.48542	1.39103	0.983511	1.09403	#N/A	#N/A	--	--	--	#N/A	TMG3
Lminor_015170	AT1G68890	turquoise	-2.60208	-3.16521	-0.446323	-1.90051	ath00130	Ubiquinone and other terpenoid-quinone biosynthesis	K14759	PHYLLO	isochorismate synthase / 2-succinyl-5-enolpyruvyl-6-hydroxy-3-cyclohexene-1-carboxylate synthase / 2-succinyl-6-hydroxy-2,4-cyclohexadiene-1-carboxylate synthase / o-succinylbenzoate synthase	#N/A	TMG2
Lminor_016854	AT4G11910	lightcyan	2.20965	1.003	-0.262078	1.61043	ath00860	Porphyrin metabolism	K22013	SGR	magnesium dechelatase	#N/A	TMG2
novel.1627	AT2G31300	#N/A	3.1453	2.30453	1.56899	2.27707	ath04144	Endocytosis	K05757	ARPC1A_B	actin related protein 2/3 complex, subunit 1A/1B	#N/A	TMG2
novel.2243	AT5G26731	pink	1.43077	1.59622	0.514158	1.03249	#N/A	#N/A	--	--	--	#N/A	TMG2
Lminor_004135	AT1G78770	pink	1.53496	1.38568	1.19075	1.10581	ath04120	Ubiquitin mediated proteolysis	K03353	APC6	anaphase-promoting complex subunit 6	#N/A	TMG3
Lminor_014998	AT4G04350	green	-1.60209	-1.02279	-1.06767	-1.15391	ath00970	Aminoacyl-tRNA biosynthesis	K01869	LARS	leucyl-tRNA synthetase	#N/A	TMG3
novel.808	AT3G55400	green	-1.72265	-1.13198	-0.895963	-1.2405	ath00450	Selenocompound metabolism	K01874	MARS	methionyl-tRNA synthetase	#N/A	TMG3
Lminor_019409	AT3G27180	magenta	-1.20735	-1.24524	-0.341127	-0.867915	#N/A	#N/A	--	--	--	#N/A	TMG2
Lminor_016669	AT1G34340	green	-1.52187	-0.775538	-1.26959	-1.09233	#N/A	#N/A	--	--	--	#N/A	TMG3
Lminor_015065	AT3G12020	turquoise	-1.35138	-0.980601	-0.451266	-0.964205	#N/A	#N/A	--	--	--	#N/A	TMG2
Lminor_020995	AT2G25470	#N/A	-1.55351	-1.64724	-0.242602	-1.10483	#N/A	#N/A	--	--	--	#N/A	TMG2
novel.2935	AT1G28220	turquoise	-1.59256	-0.84698	-0.974132	-1.12922	#N/A	#N/A	--	--	--	#N/A	TMG3
Lminor_011786	AT3G53130	green	-1.18976	-0.958934	-0.708444	-0.836534	ath00906	Carotenoid biosynthesis	K09837	LUT1	carotenoid epsilon hydroxylase	#N/A	TMG3
Lminor_020400	AT1G23140	brown	1.46339	1.07904	0.588491	1.0157	#N/A	#N/A	--	--	--	#N/A	TMG2
Lminor_007019	AT5G04140	green	-2.65606	-1.78105	-2.20688	-1.83457	ath00630	Glyoxylate and dicarboxylate metabolism	K00284	GLU	glutamate synthase (ferredoxin)	#N/A	TMG3
Lminor_014085	AT2G44260	#N/A	-2.01146	-1.68289	-1.55244	-1.38451	#N/A	#N/A	--	--	--	#N/A	TMG3
Lminor_009580	AT1G01760	red	1.46793	1.00301	0.0760827	0.989585	#N/A	#N/A	--	--	--	#N/A	TMG2
Lminor_010787	AT2G41310	brown	1.3323	1.77803	0.550991	0.896032	ath04075	Plant hormone signal transduction	K14492	ARR-A	two-component response regulator ARR-A family	#N/A	TMG2
Lminor_009188	#N/A	brown	2.39517	2.80688	0.518556	1.59912	#N/A	#N/A	--	--	--	#N/A	TMG2
Lminor_019103	AT5G12250	turquoise	-1.24545	-1.42182	-0.635719	-0.819406	ath04145	Phagosome	K07375	TUBB	tubulin beta	#N/A	TMG3
Lminor_015473	AT2G26560	#N/A	3.10315	4.00748	0.786792	2.02592	#N/A	#N/A	--	--	--	#N/A	TMG2
Lminor_017542	AT1G09960	red	1.52552	1.167	-0.129954	0.988478	#N/A	#N/A	--	--	--	#N/A	TMG2
Lminor_007020	AT5G04140	green	-2.39328	-1.71032	-1.99061	-1.52749	ath00630	Glyoxylate and dicarboxylate metabolism	K00284	GLU	glutamate synthase (ferredoxin)	#N/A	TMG3
Lminor_020429	AT1G13520	brown	1.81921	1.77967	0.184865	1.15911	#N/A	#N/A	--	--	--	#N/A	TMG2
Lminor_021698	AT1G29640	brown	1.9797	2.22058	0.753498	1.23451	#N/A	#N/A	--	--	--	#N/A	TMG2
Lminor_003776	AT1G73680	magenta	-1.41191	-1.80907	0.303217	-0.879068	ath00592	alpha-Linolenic acid metabolism	K10529	DOX	fatty acid alpha-dioxygenase	#N/A	TMG2
novel.1153	AT3G13530	turquoise	-2.64138	-2.05363	-0.613961	-1.62852	#N/A	#N/A	--	--	--	#N/A	TMG2
Lminor_019948	#N/A	brown	1.70937	1.98486	0.835118	0.973774	#N/A	#N/A	--	--	--	#N/A	TMG2
Lminor_017890	AT5G13700	turquoise	-1.68592	-1.26474	0.140455	-0.954949	ath00330	Arginine and proline metabolism	K13366	MPAO	polyamine oxidase	#N/A	TMG2
Lminor_001965	#N/A	turquoise	-1.97416	-1.03668	-0.449559	-1.11557	#N/A	#N/A	--	--	--	#N/A	TMG2
Lminor_012167	AT2G01910	magenta	-1.60855	-1.10067	0.062422	-0.878134	#N/A	#N/A	--	--	--	#N/A	TMG2
novel.2969	AT4G34640	turquoise	-2.01805	-1.44634	-0.64739	-1.05472	ath00100	Steroid biosynthesis	K00801	FDFT1	farnesyl-diphosphate farnesyltransferase	#N/A	TMG2
Lminor_012225	AT3G14930	#N/A	-1.80061	-1.47137	0.0767242	-0.90452	ath00860	Porphyrin metabolism	K01599	hemE	uroporphyrinogen decarboxylase	#N/A	TMG2
Lminor_013663	AT2G46915	turquoise	-1.7203	-1.35293	-0.82457	-0.842958	#N/A	#N/A	--	--	--	#N/A	TMG3
Lminor_013514	AT1G22540	lightcyan	1.87012	0.951355	0.20824	0.908274	#N/A	#N/A	--	--	--	#N/A	TMG2
novel.2878	AT2G05100	brown	2.43542	2.04522	0.991631	0.913789	ath00196	Photosynthesis - antenna proteins	K08912	LHCB1	light-harvesting complex II chlorophyll a/b binding protein 1	#N/A	TMG2

## Sheet: S4
Table S4. information of hub genes in key modules
gene_id	hub	related traits	ath-ID	module-signed	TMG-type	degree	biological process	biological process type related to	S_vs_CK	S-CK_vs_CK	S-CK-CK_vs_CK	S-CK-CK-S_vs_CK	tf_family
Lminor_006273	hub	Weaken-traits	AT3G33530	turquoise	TMG2	1268	#N/A	#N/A	-1.30954	-0.71969	-0.448117	-2.05277	#N/A
Lminor_013710	hub	Weaken-traits	AT1G32200	turquoise	TMG2	1231	#N/A	#N/A	-0.892262	-0.709754	-0.361458	-0.985692	#N/A
Lminor_009406	hub	Weaken-traits	AT3G59410	turquoise	TMG3	1223	#N/A	#N/A	-0.96396	-0.80411	-0.637684	-1.64132	#N/A
Lminor_005583	hub	Weaken-traits	AT1G59820	turquoise	#N/A	1198	GO:0032502_developmental_process;GO:0048367_shoot_system_development	development_growth	-0.949878	-0.597508	-0.488847	-1.70432	#N/A
Lminor_013475	hub	Weaken-traits	AT3G23660	turquoise	#N/A	1190	#N/A	#N/A	-1.04779	-0.594873	-0.564048	-1.81091	#N/A
Lminor_000902	hub	Weaken-traits	AT3G50380	turquoise	TMG2	1184	GO:0009790_embryo_development;GO:0009791_post-embryonic_development;GO:0009793_embryo_development_ending_in_seed_dormancy;GO:0009888_tissue_development;GO:0032502_developmental_process;GO:0048367_shoot_system_development	development_growth	-1.4335	-1.02336	-0.838387	-2.99015	#N/A
Lminor_006874	hub	Weaken-traits	AT5G18410	turquoise	TMG2	1182	GO:0009888_tissue_development;GO:0010608_post-transcriptional_regulation_of_gene_expression;GO:0032502_developmental_process	development_growth;epigenetic	-1.56283	-1.02251	-0.627234	-2.69323	#N/A
Lminor_006980	hub	Weaken-traits	AT4G15180	turquoise	TMG3	1182	GO:0009791_post-embryonic_development;GO:0009908_flower_development;GO:0032502_developmental_process;GO:0048367_shoot_system_development	development_growth	-1.13416	-0.831131	-0.762348	-1.8895	#N/A
Lminor_011326	hub	Weaken-traits	AT5G44800	turquoise	TMG3	1163	GO:0009790_embryo_development;GO:0009791_post-embryonic_development;GO:0009793_embryo_development_ending_in_seed_dormancy;GO:0009888_tissue_development;GO:0032502_developmental_process;GO:0040029_epigenetic_regulation_of_gene_expression;GO:0048367_shoot_system_development	development_growth;epigenetic	-1.00656	-0.784665	-0.740946	-1.88005	#N/A
novel.279	hub	Weaken-traits	AT2G20580	turquoise	TMG2	1143	#N/A	#N/A	-1.2412	-0.880658	-0.575936	-1.59199	#N/A
Lminor_015395	hub	Weaken-traits	AT3G12810	turquoise	TMG2	1131	GO:0009791_post-embryonic_development;GO:0009908_flower_development;GO:0009909_regulation_of_flower_development;GO:0032502_developmental_process;GO:0048367_shoot_system_development;GO:0048580_regulation_of_post-embryonic_development;GO:0048831_regulation_of_shoot_system_development	development_growth	-1.33761	-1.01984	-0.680066	-2.21272	#N/A
Lminor_006521	hub	Weaken-traits	AT3G07020	turquoise	#N/A	1128	GO:0009791_post-embryonic_development;GO:0032502_developmental_process	development_growth	-0.898574	-0.607673	-0.423079	-1.07492	#N/A
Lminor_010885	hub	Weaken-traits	AT2G13560	turquoise	#N/A	1126	#N/A	#N/A	-1.19506	-0.78314	-0.659476	-1.77589	#N/A
Lminor_012700	hub	Weaken-traits	AT3G05380	turquoise	#N/A	1120	GO:0009791_post-embryonic_development;GO:0009908_flower_development;GO:0032502_developmental_process;GO:0048367_shoot_system_development;GO:0048507_meristem_development	development_growth	-1.20023	-0.527752	-0.665916	-2.34788	#N/A
Lminor_010878	hub	Weaken-traits	AT5G64070	turquoise	TMG2	1118	GO:0009826_unidimensional_cell_growth;GO:0009888_tissue_development;GO:0032502_developmental_process;GO:0040007_growth;GO:0048589_developmental_growth	cell_growth;development_growth	-0.798425	-0.539202	-0.374697	-1.2574	#N/A
Lminor_000235	hub	Weaken-traits	AT1G50030	turquoise	TMG3	1116	GO:0009742_brassinosteroid_mediated_signaling_pathway;GO:0009790_embryo_development;GO:0009791_post-embryonic_development;GO:0009793_embryo_development_ending_in_seed_dormancy;GO:0010116_positive_regulation_of_abscisic_acid_biosynthetic_process;GO:0032502_developmental_process;GO:0040007_growth;GO:0045995_regulation_of_embryonic_development;GO:1900459_positive_regulation_of_brassinosteroid_mediat…	development_growth;hormone-ABA;hormone-BR	-1.4434	-1.15068	-0.855416	-2.2309	#N/A
Lminor_016135	hub	Weaken-traits	AT4G16250	turquoise	#N/A	1114	GO:0009584_detection_of_visible_light	light	-0.949809	-0.54509	-0.448499	-1.3259	#N/A
Lminor_008420	hub	Weaken-traits	AT1G60070	turquoise	#N/A	1112	GO:0009791_post-embryonic_development;GO:0009908_flower_development;GO:0032502_developmental_process;GO:0048367_shoot_system_development	development_growth	-1.3413	-0.619574	-0.622671	-2.12838	#N/A
Lminor_003280	hub	Weaken-traits	AT5G61140	turquoise	TMG2	1109	GO:0009791_post-embryonic_development;GO:0009888_tissue_development;GO:0032502_developmental_process;GO:0040007_growth;GO:0048589_developmental_growth	development_growth	-0.970322	-0.990743	-0.605704	-2.28239	#N/A
Lminor_012065	hub	Weaken-traits	AT5G19690	turquoise	TMG2	1107	#N/A	#N/A	-1.10746	-0.634904	-0.616619	-2.13176	#N/A
Lminor_003062	hub	Weaken-traits	AT4G00800	turquoise	#N/A	1102	GO:0032502_developmental_process	development_growth	-1.47249	-0.767582	-0.725993	-2.80965	#N/A
Lminor_013062	hub	Weaken-traits	AT3G51050	turquoise	#N/A	1100	GO:0009826_unidimensional_cell_growth;GO:0032502_developmental_process;GO:0040007_growth;GO:0048589_developmental_growth	cell_growth;development_growth	-1.08242	-0.561776	-0.602496	-1.55757	#N/A
Lminor_010480	hub	Weaken-traits	AT1G15690	turquoise	TMG2	1098	GO:0032502_developmental_process;GO:0048367_shoot_system_development	development_growth	-1.02481	-0.911892	-0.400461	-1.19413	#N/A
Lminor_004779	hub	Weaken-traits	AT1G71410	turquoise	#N/A	1096	#N/A	#N/A	-0.530766	-0.326717	-0.303086	-0.76664	#N/A
Lminor_006697	hub	Weaken-traits	AT1G75660	turquoise	#N/A	1095	GO:0010587_miRNA_catabolic_process;GO:0010608_post-transcriptional_regulation_of_gene_expression	epigenetic	-1.43623	-0.762354	-0.6895	-2.08286	#N/A
Lminor_014899	hub	Weaken-traits	AT1G23230	turquoise	TMG3	1084	#N/A	#N/A	-1.43072	-1.05726	-0.790698	-2.37311	#N/A
Lminor_006823	hub	Weaken-traits	AT2G45540	turquoise	TMG3	1084	GO:0051301_cell_division	development_growth	-1.25977	-0.787847	-0.694108	-1.76369	#N/A
Lminor_005194	hub	Weaken-traits	AT3G57300	turquoise	#N/A	1073	GO:0009791_post-embryonic_development;GO:0032502_developmental_process	development_growth	-0.716081	-0.331315	-0.473548	-1.17841	#N/A
Lminor_006193	hub	Weaken-traits	AT5G06600	turquoise	#N/A	1069	#N/A	#N/A	-0.773388	-0.273625	-0.409616	-1.04025	#N/A
Lminor_002514	hub	Weaken-traits	AT2G01130	turquoise	#N/A	1059	#N/A	#N/A	-1.09485	-0.369369	-0.610244	-1.81979	#N/A
novel.50	hub	Weaken-traits	AT2G27810	turquoise	TMG3	1057	#N/A	#N/A	-1.00481	-0.735129	-0.684722	-1.42704	#N/A
Lminor_001968	hub	Weaken-traits	AT1G76850	turquoise	#N/A	1057	GO:0009826_unidimensional_cell_growth;GO:0032502_developmental_process;GO:0040007_growth;GO:0048589_developmental_growth	cell_growth;development_growth	-0.730073	-0.353	-0.423163	-1.16765	#N/A
Lminor_006842	hub	Weaken-traits	AT2G35630	turquoise	TMG2	1054	GO:0009832_plant-type_cell_wall_biogenesis;GO:0009920_cell_plate_formation_involved_in_plant-type_cell_wall_biogenesis;GO:0042546_cell_wall_biogenesis;GO:0051301_cell_division	cell_wall;development_growth	-1.3492	-0.95236	-0.5088	-2.1709	#N/A
Lminor_011009	hub	Weaken-traits	AT4G10180	turquoise	TMG3	1044	GO:0009791_post-embryonic_development;GO:0032502_developmental_process;GO:0048580_regulation_of_post-embryonic_development	development_growth	-1.08186	-0.760173	-0.691746	-1.36643	#N/A
Lminor_000435	hub	Weaken-traits	AT1G64790	turquoise	TMG3	1044	GO:0010608_post-transcriptional_regulation_of_gene_expression	epigenetic	-1.89361	-1.06635	-0.762218	-2.88644	#N/A
Lminor_016506	hub	Weaken-traits	AT3G50370	turquoise	#N/A	1040	GO:0032502_developmental_process;GO:0040007_growth;GO:0051301_cell_division	development_growth	-0.702459	-0.549449	-0.519875	-1.48208	#N/A
Lminor_013498	hub	Weaken-traits	AT2G02560	turquoise	#N/A	1036	GO:0009791_post-embryonic_development;GO:0032502_developmental_process	development_growth	-1.35441	-0.670928	-0.558219	-1.9247	#N/A
Lminor_009695	hub	Weaken-traits	AT5G44180	turquoise	TMG3	1033	GO:0009791_post-embryonic_development;GO:0032502_developmental_process	development_growth	-0.660005	-0.644087	-0.490633	-1.07725	HB-other
Lminor_007408	hub	Weaken-traits	AT1G79940	turquoise	#N/A	1030	#N/A	#N/A	-1.26859	-0.593127	-0.606166	-2.01628	#N/A
Lminor_008547	hub	Weaken-traits	AT1G32810	turquoise	#N/A	1030	#N/A	#N/A	-0.593475	-0.304632	-0.341234	-1.22888	#N/A
Lminor_020238	hub	Weaken-traits	AT3G23900	turquoise	TMG2	1028	#N/A	#N/A	-1.21873	-0.536867	-0.55468	-1.60591	#N/A
Lminor_003950	hub	Weaken-traits	AT3G54280	turquoise	TMG3	1026	GO:0009888_tissue_development;GO:0032502_developmental_process;GO:0048507_meristem_development;GO:1902185_positive_regulation_of_shoot_apical_meristem_development	development_growth	-1.89319	-0.966268	-0.918015	-2.26154	#N/A
Lminor_012008	hub	Weaken-traits	AT2G25540	turquoise	TMG2	1025	GO:0009832_plant-type_cell_wall_biogenesis;GO:0009833_plant-type_primary_cell_wall_biogenesis;GO:0042546_cell_wall_biogenesis;GO:0051301_cell_division	cell_wall;development_growth	-1.09216	-1.06394	-0.489438	-2.06771	#N/A
Lminor_000760	hub	Weaken-traits	AT1G42470	turquoise	#N/A	1016	GO:0032502_developmental_process	development_growth	-1.22259	-0.693411	-0.589361	-1.969	#N/A
Lminor_015650	hub	Weaken-traits	AT4G05420	turquoise	#N/A	1015	GO:0009791_post-embryonic_development;GO:0032502_developmental_process;GO:0048580_regulation_of_post-embryonic_development	development_growth	-1.15207	-0.79448	-0.381411	-1.95321	#N/A
Lminor_019123	hub	Weaken-traits	AT5G12430	turquoise	TMG3	1012	GO:0009791_post-embryonic_development;GO:0009888_tissue_development;GO:0009908_flower_development;GO:0032502_developmental_process;GO:0048367_shoot_system_development	development_growth	-1.15113	-0.874768	-0.914639	-2.21807	#N/A
Lminor_015774	hub	Weaken-traits	AT1G03280	turquoise	#N/A	1012	GO:0032502_developmental_process;GO:0048367_shoot_system_development	development_growth	-1.0648	-0.523192	-0.633074	-1.58403	#N/A
Lminor_002624	hub	Weaken-traits	#N/A	turquoise	#N/A	1012	#N/A	#N/A	-0.997048	-0.599997	-0.599143	-1.71727	#N/A
Lminor_004194	hub	Weaken-traits	AT3G43300	turquoise	#N/A	1010	#N/A	#N/A	-0.679738	-0.338915	-0.303942	-1.27086	#N/A
Lminor_004887	hub	Weaken-traits	AT4G16760	turquoise	TMG2	1004	GO:0032502_developmental_process	development_growth	-0.558851	-0.514021	-0.209135	-0.887139	#N/A
Lminor_006026	hub	Weaken-traits	#N/A	turquoise	#N/A	1004	#N/A	#N/A	-1.00687	-0.663564	-0.595982	-1.72731	#N/A
Lminor_011160	hub	Weaken-traits	AT2G26780	turquoise	TMG2	1001	GO:0009791_post-embryonic_development;GO:0032502_developmental_process;GO:0048580_regulation_of_post-embryonic_development	development_growth	-1.34948	-1.08764	-0.999242	-2.80141	#N/A
Lminor_002411	hub	Weaken-traits	AT3G45780	turquoise	TMG2	1001	#N/A	#N/A	-0.992948	-0.690856	-0.467835	-1.02197	#N/A
Lminor_021081	hub	Weaken-traits	AT2G45540	turquoise	TMG3	996	GO:0051301_cell_division	development_growth	-2.16642	-1.24734	-0.976383	-2.95962	#N/A
Lminor_012783	hub	Weaken-traits	AT3G06670	turquoise	TMG2	992	#N/A	#N/A	-1.27496	-0.577314	-0.525612	-1.8986	#N/A
Lminor_005306	hub	Weaken-traits	AT1G24320	turquoise	TMG3	981	#N/A	#N/A	-1.78889	-1.00359	-0.959195	-2.65257	#N/A
Lminor_003281	hub	Weaken-traits	AT5G61140	turquoise	TMG2	973	GO:0009791_post-embryonic_development;GO:0009888_tissue_development;GO:0032502_developmental_process;GO:0040007_growth;GO:0048589_developmental_growth	development_growth	-1.41664	-1.24196	-0.71635	-2.54118	#N/A
Lminor_016782	hub	Weaken-traits	AT3G10380	turquoise	TMG3	973	GO:0009791_post-embryonic_development;GO:0009826_unidimensional_cell_growth;GO:0032502_developmental_process;GO:0040007_growth;GO:0048589_developmental_growth	cell_growth;development_growth	-1.1612	-1.11095	-0.813443	-1.9201	#N/A
Lminor_010757	hub	Weaken-traits	AT5G47040	turquoise	#N/A	968	GO:0009791_post-embryonic_development;GO:0032502_developmental_process	development_growth	-1.53928	-0.777776	-0.829663	-2.23472	#N/A
Lminor_008046	hub	Weaken-traits	AT5G11560	turquoise	#N/A	967	GO:0032502_developmental_process;GO:0048367_shoot_system_development	development_growth	-0.539246	-0.266141	-0.322889	-0.973324	#N/A
Lminor_011581	hub	Weaken-traits	#N/A	turquoise	#N/A	966	#N/A	#N/A	-2.08695	-0.767289	-0.853091	-2.6533	#N/A
Lminor_004317	hub	Weaken-traits	AT3G21180	turquoise	#N/A	965	GO:0032502_developmental_process	development_growth	-1.26375	-0.636248	-0.622178	-2.30519	#N/A
Lminor_002550	hub	Weaken-traits	AT2G32700	turquoise	#N/A	961	GO:0009790_embryo_development;GO:0009791_post-embryonic_development;GO:0009908_flower_development;GO:0009909_regulation_of_flower_development;GO:0032502_developmental_process;GO:0045995_regulation_of_embryonic_development;GO:0048367_shoot_system_development;GO:0048507_meristem_development;GO:0048580_regulation_of_post-embryonic_development;GO:0048831_regulation_of_shoot_system_development	development_growth	-0.974614	-0.434072	-0.348491	-1.86598	#N/A
Lminor_018868	hub	Weaken-traits	AT2G01980	turquoise	#N/A	959	GO:0072593_reactive_oxygen_species_metabolic_process	oxidative_stress	-0.967424	-0.690525	-0.51551	-1.8871	#N/A
Lminor_005157	hub	Weaken-traits	AT1G23800	turquoise	#N/A	958	#N/A	#N/A	-0.473895	-0.387845	-0.218114	-0.530724	#N/A
Lminor_019395	hub	Weaken-traits	AT3G17090	turquoise	#N/A	955	GO:0032502_developmental_process;GO:0040007_growth;GO:0048589_developmental_growth;GO:0051301_cell_division	development_growth	-0.705194	-0.549264	-0.409255	-0.601965	#N/A
Lminor_005598	hub	Weaken-traits	AT4G29380	turquoise	#N/A	954	GO:0032502_developmental_process	development_growth	-0.533159	-0.345459	-0.468784	-0.99759	#N/A
Lminor_008386	hub	Weaken-traits	AT5G16280	turquoise	TMG2	953	#N/A	#N/A	-1.9474	-1.37784	-0.749739	-2.50099	#N/A
Lminor_011031	hub	Weaken-traits	AT5G07740	turquoise	TMG3	953	#N/A	#N/A	-1.18154	-1.34323	-0.864569	-2.68297	#N/A
Lminor_011886	hub	Weaken-traits	AT5G51150	turquoise	#N/A	949	#N/A	#N/A	-0.54165	-0.29768	-0.39185	-0.783373	#N/A
Lminor_008045	hub	Weaken-traits	AT5G11560	turquoise	TMG3	947	GO:0032502_developmental_process;GO:0048367_shoot_system_development	development_growth	-1.54484	-1.26191	-1.00369	-2.3363	#N/A
Lminor_000675	hub	Weaken-traits	AT1G23170	turquoise	TMG2	942	#N/A	#N/A	-0.803857	-0.782708	-0.278818	-1.54363	#N/A
Lminor_005897	hub	Weaken-traits	AT1G30410	turquoise	TMG3	942	#N/A	#N/A	-1.82408	-1.10325	-0.9909	-1.99249	#N/A
Lminor_007380	hub	Weaken-traits	AT4G03080	turquoise	TMG2	941	GO:0009742_brassinosteroid_mediated_signaling_pathway;GO:0032502_developmental_process;GO:0048367_shoot_system_development	development_growth;hormone-BR	-1.38793	-1.3175	-0.500217	-2.00237	#N/A
Lminor_004292	hub	Weaken-traits	AT2G01440	turquoise	TMG3	941	#N/A	#N/A	-1.04953	-0.739592	-0.565579	-1.86001	#N/A
Lminor_009721	hub	Weaken-traits	AT5G54900	turquoise	#N/A	936	#N/A	#N/A	-0.586599	-0.420081	-0.218736	-1.4387	#N/A
Lminor_012522	hub	Weaken-traits	AT2G01980	turquoise	TMG3	933	GO:0072593_reactive_oxygen_species_metabolic_process	oxidative_stress	-1.84881	-1.32413	-1.29441	-2.69477	#N/A
Lminor_014316	hub	Weaken-traits	AT3G48050	turquoise	#N/A	930	GO:0010608_post-transcriptional_regulation_of_gene_expression	epigenetic	-0.792562	-0.37415	-0.563573	-0.994096	#N/A
Lminor_015377	hub	Weaken-traits	AT1G05150	turquoise	TMG2	925	GO:0009888_tissue_development;GO:0032502_developmental_process;GO:0040007_growth;GO:0048589_developmental_growth	development_growth	-0.787759	-0.711049	-0.410384	-1.29413	#N/A
Lminor_012423	hub	Weaken-traits	AT4G00450	turquoise	#N/A	922	GO:0009791_post-embryonic_development;GO:0032502_developmental_process	development_growth	-0.543738	-0.334179	-0.373915	-1.22675	#N/A
Lminor_007331	hub	Weaken-traits	AT5G19660	turquoise	#N/A	904	#N/A	#N/A	-1.2337	-0.738195	-0.591128	-2.34658	#N/A
Lminor_011820	hub	Weaken-traits	AT2G46020	turquoise	#N/A	902	GO:0009791_post-embryonic_development;GO:0032502_developmental_process;GO:0040029_epigenetic_regulation_of_gene_expression	development_growth;epigenetic	-0.600999	-0.444813	-0.497543	-1.46448	#N/A
Lminor_003313	hub	Weaken-traits	AT3G20720	turquoise	TMG2	900	GO:0051301_cell_division	development_growth	-1.80787	-0.852564	-0.561963	-1.79765	#N/A
Lminor_001912	hub	Weaken-traits	AT1G67140	turquoise	TMG2	888	GO:0010364_regulation_of_ethylene_biosynthetic_process;GO:0032502_developmental_process;GO:0048367_shoot_system_development	development_growth;hormone-ethylene	-1.85889	-1.12338	-0.827387	-2.40766	#N/A
Lminor_012134	hub	Weaken-traits	AT1G69670	turquoise	#N/A	887	GO:0009790_embryo_development;GO:0009791_post-embryonic_development;GO:0032502_developmental_process	development_growth	-0.602385	-0.370325	-0.383655	-1.33639	#N/A
Lminor_018662	hub	Weaken-traits	AT4G09730	turquoise	TMG3	884	#N/A	#N/A	-1.346	-1.17028	-0.566492	-1.42221	#N/A
Lminor_015226	hub	Weaken-traits	AT1G05830	turquoise	TMG3	882	GO:0009791_post-embryonic_development;GO:0032502_developmental_process;GO:0040029_epigenetic_regulation_of_gene_expression	development_growth;epigenetic	-1.27239	-0.771668	-0.825517	-1.64718	#N/A
Lminor_014249	hub	Weaken-traits	AT3G28430	turquoise	TMG2	879	GO:0032502_developmental_process	development_growth	-1.86648	-1.09931	-0.769246	-2.25711	#N/A
Lminor_011772	hub	Weaken-traits	AT3G53090	turquoise	TMG3	879	#N/A	#N/A	-1.73916	-1.26623	-0.993919	-2.94038	#N/A
Lminor_010788	hub	Weaken-traits	AT3G54440	turquoise	#N/A	878	GO:0009791_post-embryonic_development;GO:0032502_developmental_process;GO:0048367_shoot_system_development	development_growth	-1.18729	-0.667123	-0.834976	-1.88826	#N/A
Lminor_016958	hub	Weaken-traits	AT1G72440	turquoise	#N/A	875	GO:0032502_developmental_process	development_growth	-0.929427	-0.405818	-0.409279	-2.10618	#N/A
Lminor_013317	hub	Weaken-traits	AT3G07400	turquoise	#N/A	869	#N/A	#N/A	-1.15227	-0.708966	-0.805494	-1.84427	#N/A
Lminor_010200	hub	Weaken-traits	AT4G11830	turquoise	#N/A	869	#N/A	#N/A	-1.15146	-0.286212	-0.606705	-1.74148	#N/A
Lminor_010146	hub	Weaken-traits	AT2G47070	turquoise	#N/A	869	#N/A	#N/A	-0.983616	-0.457666	-0.537412	-1.927	SBP
Lminor_015112	hub	Weaken-traits	AT1G11660	turquoise	TMG3	854	GO:0009791_post-embryonic_development;GO:0032502_developmental_process;GO:0040007_growth;GO:0048589_developmental_growth	development_growth	-1.34297	-0.77888	-0.678116	-1.64034	#N/A
Lminor_009389	hub	Weaken-traits	AT5G55390	turquoise	#N/A	851	GO:0009791_post-embryonic_development;GO:0009908_flower_development;GO:0009909_regulation_of_flower_development;GO:0009911_positive_regulation_of_flower_development;GO:0032502_developmental_process;GO:0048367_shoot_system_development;GO:0048580_regulation_of_post-embryonic_development;GO:0048831_regulation_of_shoot_system_development	development_growth	-1.06644	-0.554519	-0.692529	-1.64201	#N/A
Lminor_016953	hub	Weaken-traits	AT2G32810	turquoise	TMG3	841	GO:0009888_tissue_development;GO:0032502_developmental_process	development_growth	-1.36195	-1.19142	-0.978947	-2.23422	#N/A
Lminor_003584	hub	Weaken-traits	AT5G24710	turquoise	#N/A	840	GO:0032502_developmental_process	development_growth	-0.898338	-0.424034	-0.605999	-1.52631	#N/A
Lminor_015062	hub	Weaken-traits	AT4G09020	turquoise	#N/A	837	#N/A	#N/A	-1.54617	-0.995441	-0.847004	-2.35671	#N/A
Lminor_002103	hub	Weaken-traits	AT5G23150	turquoise	#N/A	833	GO:0009791_post-embryonic_development;GO:0009908_flower_development;GO:0009909_regulation_of_flower_development;GO:0032502_developmental_process;GO:0048367_shoot_system_development;GO:0048507_meristem_development;GO:0048580_regulation_of_post-embryonic_development;GO:0048831_regulation_of_shoot_system_development	development_growth	-0.563157	-0.198663	-0.341714	-0.982985	#N/A
Lminor_010373	hub	Weaken-traits	AT1G49040	turquoise	#N/A	833	GO:0009791_post-embryonic_development;GO:0009825_multidimensional_cell_growth;GO:0032502_developmental_process;GO:0040007_growth;GO:0051301_cell_division	cell_growth;development_growth	-0.705859	-0.496735	-0.590203	-1.55951	#N/A
Lminor_007433	hub	Weaken-traits	AT3G27325	turquoise	TMG2	831	#N/A	#N/A	-0.859216	-0.61376	-0.348184	-1.46168	#N/A
Lminor_002324	hub	Weaken-traits	AT5G13530	turquoise	#N/A	831	GO:0032502_developmental_process;GO:0040007_growth;GO:0048589_developmental_growth	development_growth	-1.26988	-0.523045	-0.687691	-2.15522	#N/A
Lminor_014352	hub	Weaken-traits	AT4G33650	turquoise	#N/A	831	GO:0009791_post-embryonic_development;GO:0032502_developmental_process	development_growth	-0.978303	-0.505105	-0.708397	-1.49126	#N/A
Lminor_006320	hub	Weaken-traits	AT2G35110	turquoise	TMG2	830	GO:0009825_multidimensional_cell_growth;GO:0009888_tissue_development;GO:0032502_developmental_process;GO:0040007_growth	cell_growth;development_growth	-1.15972	-1.06679	-0.337644	-2.36568	#N/A
novel.2944	hub	Weaken-traits	AT4G32410	turquoise	TMG2	829	GO:0009825_multidimensional_cell_growth;GO:0009832_plant-type_cell_wall_biogenesis;GO:0009833_plant-type_primary_cell_wall_biogenesis;GO:0040007_growth;GO:0042546_cell_wall_biogenesis;GO:0051301_cell_division	cell_growth;cell_wall;development_growth	-1.6968	-1.51964	-0.740843	-2.79927	#N/A
Lminor_004124	hub	Weaken-traits	AT3G22380	turquoise	TMG2	825	GO:0032502_developmental_process	development_growth	-0.993156	-0.979636	-0.536441	-1.18169	#N/A
Lminor_019118	hub	Weaken-traits	AT2G39260	turquoise	TMG3	825	GO:0009863_salicylic_acid_mediated_signaling_pathway	hormone-SA	-1.84399	-1.26014	-0.944425	-2.61369	#N/A
Lminor_001426	hub	Weaken-traits	AT2G41700	turquoise	#N/A	823	#N/A	#N/A	-1.53122	-0.830841	-1.24827	-2.9083	#N/A
Lminor_014947	hub	Weaken-traits	AT5G19400	turquoise	#N/A	820	#N/A	#N/A	-0.561411	-0.341266	-0.408191	-1.25088	#N/A
Lminor_005799	hub	Weaken-traits	AT3G03140	turquoise	#N/A	817	GO:0009791_post-embryonic_development;GO:0032502_developmental_process	development_growth	-0.688009	-0.260882	-0.516377	-1.53928	#N/A
Lminor_001080	hub	Weaken-traits	AT2G01830	turquoise	#N/A	817	GO:0009790_embryo_development;GO:0009791_post-embryonic_development;GO:0032502_developmental_process;GO:0048367_shoot_system_development;GO:0048507_meristem_development;GO:0048580_regulation_of_post-embryonic_development;GO:0048831_regulation_of_shoot_system_development	development_growth	-0.609041	-0.347306	-0.478665	-0.755396	#N/A
Lminor_007134	hub	Weaken-traits	AT3G51630	turquoise	TMG3	816	GO:0009791_post-embryonic_development;GO:0032502_developmental_process	development_growth	-1.07176	-1.0243	-0.792516	-1.56815	#N/A
Lminor_012329	hub	Weaken-traits	AT1G23230	turquoise	#N/A	816	#N/A	#N/A	-0.95957	-0.703757	-0.51125	-1.66495	#N/A
Lminor_004556	hub	Weaken-traits	AT5G62310	turquoise	#N/A	815	GO:0009826_unidimensional_cell_growth;GO:0032502_developmental_process;GO:0040007_growth;GO:0048589_developmental_growth	cell_growth;development_growth	-0.888451	-0.41826	-0.448871	-1.50826	#N/A
Lminor_020187	hub	Weaken-traits	AT5G53480	turquoise	#N/A	814	#N/A	#N/A	-0.625294	-0.396787	-0.344083	-0.683983	#N/A
Lminor_001532	hub	Weaken-traits	AT5G03280	turquoise	#N/A	812	GO:0032502_developmental_process;GO:0048367_shoot_system_development;GO:0051301_cell_division	development_growth	-0.704489	-0.509555	-0.339627	-0.857561	#N/A
Lminor_010730	hub	Weaken-traits	AT3G18860	turquoise	#N/A	806	GO:0009791_post-embryonic_development;GO:0032502_developmental_process;GO:0048367_shoot_system_development;GO:0051301_cell_division	development_growth	-1.21662	-0.460484	-0.519035	-1.49215	#N/A
Lminor_002382	hub	Weaken-traits	AT3G07160	turquoise	#N/A	805	GO:0009826_unidimensional_cell_growth;GO:0032502_developmental_process;GO:0040007_growth;GO:0048589_developmental_growth	cell_growth;development_growth	-0.740297	-0.410542	-0.340479	-1.37482	#N/A
Lminor_009685	hub	Weaken-traits	AT2G36810	turquoise	TMG3	803	#N/A	#N/A	-1.91479	-1.02847	-1.28468	-3.01371	#N/A
Lminor_005211	hub	Weaken-traits	AT1G02890	turquoise	TMG2	801	GO:0032502_developmental_process;GO:0048367_shoot_system_development	development_growth	-0.890688	-0.663415	-0.476658	-1.25319	#N/A
Lminor_005127	hub	Weaken-traits	AT1G25350	turquoise	#N/A	800	GO:0009791_post-embryonic_development;GO:0009908_flower_development;GO:0032502_developmental_process;GO:0048367_shoot_system_development;GO:0048481_plant_ovule_development	development_growth	-0.832222	-0.272837	-0.416413	-1.07533	#N/A
Lminor_000453	hub	Weaken-traits	AT1G48090	turquoise	#N/A	796	GO:0032502_developmental_process;GO:0040007_growth;GO:0048367_shoot_system_development;GO:0048507_meristem_development;GO:0048589_developmental_growth;GO:0051301_cell_division	development_growth	-1.60154	-0.847863	-1.0795	-3.5452	#N/A
Lminor_011789	hub	Weaken-traits	AT1G55620	turquoise	TMG3	791	#N/A	#N/A	-1.11807	-0.909451	-0.86845	-1.7738	#N/A
Lminor_013581	hub	Weaken-traits	AT2G27900	turquoise	#N/A	791	#N/A	#N/A	-1.45488	-0.884203	-0.46075	-1.96945	#N/A
Lminor_003140	hub	Weaken-traits	AT1G68990	turquoise	#N/A	789	GO:0009790_embryo_development;GO:0009791_post-embryonic_development;GO:0009826_unidimensional_cell_growth;GO:0009908_flower_development;GO:0032502_developmental_process;GO:0040007_growth;GO:0048367_shoot_system_development;GO:0048481_plant_ovule_development;GO:0048589_developmental_growth	cell_growth;development_growth	-0.890663	-0.419018	-0.405234	-1.78068	#N/A
Lminor_000423	hub	Weaken-traits	AT5G54830	turquoise	#N/A	788	#N/A	#N/A	-0.872532	-0.304474	-0.58667	-1.55413	#N/A
Lminor_007245	hub	Weaken-traits	AT5G12400	turquoise	#N/A	787	GO:0009791_post-embryonic_development;GO:0009908_flower_development;GO:0032502_developmental_process;GO:0048367_shoot_system_development	development_growth	-0.954262	-0.458807	-0.735484	-1.72208	#N/A
Lminor_008203	hub	Weaken-traits	AT4G11380	turquoise	#N/A	787	#N/A	#N/A	-0.630636	-0.282791	-0.253856	-0.997735	#N/A
Lminor_001914	hub	Weaken-traits	AT1G67140	turquoise	#N/A	786	GO:0010364_regulation_of_ethylene_biosynthetic_process;GO:0032502_developmental_process;GO:0048367_shoot_system_development	development_growth;hormone-ethylene	-0.754047	-0.276965	-0.422272	-1.67404	#N/A
novel.463	hub	Weaken-traits	AT3G20410	turquoise	TMG3	782	#N/A	#N/A	-1.17315	-0.829281	-0.576935	-1.10469	#N/A
Lminor_003621	hub	Weaken-traits	AT1G71220	turquoise	TMG3	779	#N/A	#N/A	-1.30466	-0.941491	-1.11258	-2.03614	#N/A
Lminor_015606	hub	Weaken-traits	AT3G58050	turquoise	TMG2	775	#N/A	#N/A	-1.25894	-0.815708	-0.370499	-1.89244	#N/A
Lminor_019239	hub	Weaken-traits	AT2G16660	turquoise	#N/A	775	#N/A	#N/A	-1.29254	-0.458801	-0.524797	-1.92135	#N/A
Lminor_019750	hub	Weaken-traits	AT5G13390	turquoise	#N/A	775	GO:0032502_developmental_process;GO:0040007_growth	development_growth	-1.05781	-0.372661	-0.662072	-2.60379	#N/A
Lminor_017137	hub	Weaken-traits	AT3G19740	turquoise	TMG3	774	#N/A	#N/A	-1.80296	-1.36721	-0.905045	-2.22928	#N/A
Lminor_016229	hub	Weaken-traits	AT2G28290	turquoise	#N/A	772	GO:0009791_post-embryonic_development;GO:0009908_flower_development;GO:0010104_regulation_of_ethylene-activated_signaling_pathway;GO:0032502_developmental_process;GO:0040029_epigenetic_regulation_of_gene_expression;GO:0048367_shoot_system_development	development_growth;epigenetic;hormone-ethylene	-1.70277	-1.06912	-1.17561	-3.272	#N/A
Lminor_005166	hub	Weaken-traits	AT5G60410	turquoise	#N/A	771	GO:0009791_post-embryonic_development;GO:0009826_unidimensional_cell_growth;GO:0009908_flower_development;GO:0009909_regulation_of_flower_development;GO:0032502_developmental_process;GO:0040007_growth;GO:0048367_shoot_system_development;GO:0048481_plant_ovule_development;GO:0048580_regulation_of_post-embryonic_development;GO:0048589_developmental_growth;GO:0048831_regulation_of_shoot_system_devel…	cell_growth;development_growth	-0.711104	-0.404985	-0.533757	-1.00494	#N/A
Lminor_012063	hub	Weaken-traits	AT3G06980	turquoise	TMG3	766	#N/A	#N/A	-1.14658	-0.673446	-0.806695	-1.298	#N/A
Lminor_012864	hub	Weaken-traits	AT1G58250	turquoise	#N/A	764	GO:0009826_unidimensional_cell_growth;GO:0010104_regulation_of_ethylene-activated_signaling_pathway;GO:0032502_developmental_process;GO:0040007_growth;GO:0048589_developmental_growth	cell_growth;development_growth;hormone-ethylene	-1.41304	-0.83551	-1.1661	-2.59388	#N/A
novel.355	hub	Weaken-traits	AT5G46340	turquoise	TMG2	763	GO:0009832_plant-type_cell_wall_biogenesis;GO:0009834_plant-type_secondary_cell_wall_biogenesis;GO:0042546_cell_wall_biogenesis	cell_wall	-0.753689	-0.70896	-0.374266	-1.81471	#N/A
Lminor_001358	hub	Weaken-traits	AT3G61150	turquoise	TMG2	763	GO:0009791_post-embryonic_development;GO:0009908_flower_development;GO:0032502_developmental_process;GO:0048367_shoot_system_development	development_growth	-0.589079	-0.831759	-0.442415	-1.11507	HD-ZIP
Lminor_018257	hub	Weaken-traits	AT1G62020	turquoise	#N/A	763	#N/A	#N/A	-1.23022	-0.55396	-0.54272	-2.18522	#N/A
Lminor_007198	hub	Weaken-traits	AT1G01960	turquoise	#N/A	762	GO:0032502_developmental_process	development_growth	-0.76236	-0.261427	-0.4512	-1.49954	#N/A
Lminor_005298	hub	Weaken-traits	AT1G55350	turquoise	TMG2	760	GO:0009790_embryo_development;GO:0009791_post-embryonic_development;GO:0009793_embryo_development_ending_in_seed_dormancy;GO:0009888_tissue_development;GO:0032502_developmental_process;GO:0040007_growth;GO:0048367_shoot_system_development;GO:0048507_meristem_development;GO:0048589_developmental_growth	development_growth	-0.752984	-0.810336	-0.419008	-1.49297	#N/A
novel.1488	hub	Weaken-traits	#N/A	turquoise	TMG3	760	#N/A	#N/A	-1.26868	-0.831293	-0.758093	-1.79561	#N/A
Lminor_008422	hub	Weaken-traits	AT4G04850	purple	#N/A	230	GO:0009416_response_to_light_stimulus;GO:0009643_photosynthetic_acclimation;GO:0015979_photosynthesis	light;photosynthesis	-0.886721	-0.844975	-1.00865	0.321349	#N/A
Lminor_009167	hub	Weaken-traits	AT2G34860	purple	#N/A	181	GO:0010027_thylakoid_membrane_organization;GO:0015979_photosynthesis;GO:0032502_developmental_process;GO:0048564_photosystem_I_assembly	development_growth;photosynthesis	-0.292115	-0.668592	-0.0320314	0.856767	#N/A
Lminor_007984	hub	Weaken-traits	AT5G16810	purple	#N/A	164	GO:0009416_response_to_light_stimulus	light	-0.515878	-0.558543	-0.244991	0.610877	#N/A
Lminor_009509	hub	Weaken-traits	AT3G23700	purple	#N/A	161	#N/A	#N/A	-0.797749	-0.92093	-0.365576	0.624512	#N/A
Lminor_001302	hub	Weaken-traits	AT1G08550	purple	#N/A	139	GO:0010028_xanthophyll_cycle	light	-0.676705	-0.618459	-0.551795	0.769182	#N/A
Lminor_000592	hub	Weaken-traits	AT1G80380	purple	#N/A	137	#N/A	#N/A	-0.630858	-0.57875	-0.297323	0.737382	#N/A
Lminor_015734	hub	Weaken-traits	AT2G16570	purple	#N/A	132	#N/A	#N/A	-0.675089	-0.601505	-0.655584	0.757711	#N/A
Lminor_004583	hub	Weaken-traits	AT1G09340	purple	#N/A	127	GO:0010608_post-transcriptional_regulation_of_gene_expression	epigenetic	-0.536474	-0.89253	-0.296515	0.747569	#N/A
Lminor_011564	hub	Weaken-traits	AT4G33010	purple	#N/A	119	#N/A	#N/A	-0.776358	-0.684594	-1.17738	1.10647	#N/A
Lminor_012772	hub	Weaken-traits	AT1G64770	purple	#N/A	118	GO:0009773_photosynthetic_electron_transport_in_photosystem_I;GO:0015979_photosynthesis	photosynthesis	-0.62506	-0.856028	-0.366551	0.675653	#N/A
Lminor_015312	hub	Weaken-traits	AT4G30110	purple	#N/A	108	#N/A	#N/A	-0.374461	-0.339045	-0.497982	0.230391	#N/A
Lminor_016042	hub	Weaken-traits	AT4G36810	purple	#N/A	102	GO:0009791_post-embryonic_development;GO:0032502_developmental_process	development_growth	-0.822866	-0.826481	-0.514158	0.604603	#N/A
Lminor_011455	hub	Weaken-traits	AT3G63140	purple	#N/A	98	GO:0010608_post-transcriptional_regulation_of_gene_expression	epigenetic	-0.706404	-0.834562	-0.526321	0.654797	#N/A
Lminor_012167	hub	Weaken-traits	AT2G01910	magenta	TMG2	194	GO:0009791_post-embryonic_development;GO:0009793_embryo_development_ending_in_seed_dormancy;GO:0009888_tissue_development;GO:0032502_developmental_process;GO:0040007_growth;GO:0048507_meristem_development;GO:0048589_developmental_growth	development_growth	-1.60855	-1.10067	0.062422	-0.878134	#N/A
Lminor_006519	hub	Weaken-traits	AT4G13220	magenta	TMG2	138	#N/A	#N/A	-0.755119	-1.57658	0.217657	-0.849116	#N/A
Lminor_003776	hub	Weaken-traits	AT1G73680	magenta	TMG2	129	GO:0006979_response_to_oxidative_stress;GO:0032502_developmental_process;GO:0048367_shoot_system_development	development_growth;oxidative_stress	-1.41191	-1.80907	0.303217	-0.879068	#N/A
Lminor_013225	hub	Weaken-traits	AT4G02770	magenta	#N/A	110	GO:0009791_post-embryonic_development;GO:0032502_developmental_process	development_growth	-0.711332	-1.25646	0.306982	0.269101	#N/A
Lminor_008340	hub	Weaken-traits	AT1G07650	magenta	TMG2	106	#N/A	#N/A	-0.866976	-0.804005	0.414422	-0.951658	#N/A
Lminor_006228	hub	Weaken-traits	AT5G24830	magenta	TMG2	99	#N/A	#N/A	-0.759319	-1.42541	-0.141804	-1.24523	#N/A
Lminor_006723	hub	Weaken-traits	AT1G53440	magenta	#N/A	86	#N/A	#N/A	-0.580092	-0.937043	0.202977	-0.550921	#N/A
Lminor_003692	hub	Weaken-traits	AT3G29575	lightgreen	#N/A	21	GO:0009737_response_to_abscisic_acid;GO:0009753_response_to_jasmonic_acid	hormone-ABA;hormone-JA	-0.171342	-0.214999	0.189092	1.20715	#N/A
Lminor_007284	hub	Weaken-traits	AT5G65460	green	#N/A	810	#N/A	#N/A	-0.822711	-0.6842	-0.618339	-0.643174	#N/A
novel.1318	hub	Weaken-traits	AT5G17920	green	TMG3	766	GO:0006346_DNA_methylation-dependent_heterochromatin_formation;GO:0040029_epigenetic_regulation_of_gene_expression;GO:0051574_positive_regulation_of_histone_H3-K9_methylation	epigenetic	-1.25554	-0.728144	-0.644617	-1.64055	#N/A
Lminor_009804	hub	Weaken-traits	AT1G01320	green	TMG3	585	#N/A	#N/A	-2.10823	-1.16821	-1.27712	-2.24728	#N/A
Lminor_010746	hub	Weaken-traits	AT4G31210	green	TMG3	563	GO:0032502_developmental_process	development_growth	-1.31968	-0.789841	-0.671268	-1.99758	#N/A
novel.2791	hub	Weaken-traits	#N/A	green	TMG3	521	#N/A	#N/A	-2.00293	-1.08619	-1.04068	-2.17734	#N/A
Lminor_001754	hub	Weaken-traits	AT5G44750	green	TMG3	510	#N/A	#N/A	-1.32132	-1.18117	-1.03135	-2.42332	#N/A
Lminor_018963	hub	Weaken-traits	AT1G17760	green	TMG3	493	#N/A	#N/A	-1.23974	-0.953679	-0.621032	-1.24603	#N/A
Lminor_008858	hub	Weaken-traits	AT4G19490	green	#N/A	441	#N/A	#N/A	-0.842565	-0.411653	-0.451075	-0.964871	#N/A
Lminor_019883	hub	Weaken-traits	AT1G49630	green	#N/A	419	#N/A	#N/A	-1.6997	-0.835008	-1.0137	-1.88901	#N/A
novel.3064	hub	Weaken-traits	AT4G25450	green	TMG3	418	GO:0009791_post-embryonic_development;GO:0032502_developmental_process	development_growth	-1.47086	-0.976295	-1.01401	-1.37404	#N/A
Lminor_003330	hub	Weaken-traits	AT3G04340	green	#N/A	414	GO:0009791_post-embryonic_development;GO:0032502_developmental_process;GO:0080093_regulation_of_photorespiration	development_growth;photosynthesis	-2.11751	-0.881342	-1.1755	-2.42205	#N/A
Lminor_003695	hub	Weaken-traits	AT3G03710	green	TMG3	408	#N/A	#N/A	-1.73799	-1.32532	-0.992147	-1.37668	#N/A
Lminor_013568	hub	Weaken-traits	AT2G31660	green	TMG3	408	#N/A	#N/A	-1.74767	-0.880382	-0.865305	-2.28909	#N/A
Lminor_014894	hub	Weaken-traits	AT4G20850	green	TMG3	406	#N/A	#N/A	-1.96607	-1.34989	-0.897741	-2.49679	#N/A
Lminor_009176	hub	Weaken-traits	AT3G14360	green	TMG3	388	GO:0009791_post-embryonic_development;GO:0009834_plant-type_secondary_cell_wall_biogenesis;GO:0009888_tissue_development;GO:0032502_developmental_process;GO:0042546_cell_wall_biogenesis	cell_wall;development_growth	-1.77223	-2.09312	-1.58763	-3.4235	#N/A
Lminor_002961	hub	Weaken-traits	AT1G15380	green	TMG3	383	GO:0009863_salicylic_acid_mediated_signaling_pathway	hormone-SA	-1.30147	-1.33631	-1.29186	-2.67638	#N/A
Lminor_014897	hub	Weaken-traits	AT1G50200	green	TMG3	375	#N/A	#N/A	-1.42329	-0.757957	-1.10262	-1.65048	#N/A
Lminor_008263	hub	Weaken-traits	AT2G25870	green	TMG3	373	#N/A	#N/A	-1.23577	-0.795034	-0.743249	-1.19844	#N/A
Lminor_015548	hub	Weaken-traits	AT5G53170	green	TMG3	365	#N/A	#N/A	-1.51633	-1.04817	-1.18496	-1.3369	#N/A
Lminor_014445	hub	Weaken-traits	AT1G04920	green	TMG3	363	#N/A	#N/A	-1.25045	-0.931383	-1.11114	-1.1153	#N/A
novel.2794	hub	Weaken-traits	AT1G30520	green	TMG3	361	#N/A	#N/A	-1.84225	-1.18423	-1.08723	-1.58925	#N/A
Lminor_016997	hub	Weaken-traits	AT5G45140	green	TMG3	352	GO:0032502_developmental_process	development_growth	-1.04946	-1.01555	-0.909334	-1.92974	#N/A
Lminor_018886	hub	Strengthen-traits	AT5G47830	yellow	#N/A	157	#N/A	#N/A	0.179165	0.222658	0.0931655	1.04281	#N/A
Lminor_006579	hub	Strengthen-traits	AT2G34190	yellow	#N/A	274	#N/A	#N/A	-0.147612	-0.113595	0.122306	0.896437	#N/A
Lminor_001834	hub	Strengthen-traits	AT4G33520	yellow	#N/A	97	GO:0015979_photosynthesis	photosynthesis	1.23755	0.647073	0.706899	1.81644	#N/A
Lminor_004418	hub	Strengthen-traits	AT1G27435	yellow	#N/A	65	#N/A	#N/A	0.47154	0.0361182	0.506405	1.37698	#N/A
Lminor_011332	hub	Strengthen-traits	AT2G30330	yellow	#N/A	73	#N/A	#N/A	0.437067	0.233374	0.406884	1.08061	#N/A
Lminor_002448	hub	Strengthen-traits	AT4G11050	yellow	#N/A	70	#N/A	#N/A	0.642287	0.904258	0.390128	1.3924	#N/A
Lminor_014684	hub	Strengthen-traits	AT1G64350	yellow	#N/A	76	#N/A	#N/A	0.39061	0.404984	0.578613	1.27165	#N/A
Lminor_017675	hub	Strengthen-traits	AT1G26750	yellow	#N/A	107	#N/A	#N/A	-0.141722	-0.32408	0.246448	0.979641	#N/A
Lminor_013585	hub	Strengthen-traits	AT4G34640	yellow	#N/A	117	#N/A	#N/A	0.0385882	0.147157	0.209782	1.26535	#N/A
Lminor_013439	hub	Strengthen-traits	AT1G19510	yellow	TMG2	209	#N/A	#N/A	1.82297	2.04218	-0.389659	3.54462	MYB_related
Lminor_003041	hub	Strengthen-traits	AT3G08800	yellow	#N/A	84	#N/A	#N/A	-0.0262047	-0.182401	0.200312	0.962692	#N/A
Lminor_004498	hub	Strengthen-traits	AT5G56670	yellow	#N/A	81	#N/A	#N/A	0.48127	-0.198309	0.407192	1.6589	#N/A
Lminor_017774	hub	Strengthen-traits	AT2G43640	yellow	#N/A	76	#N/A	#N/A	0.114187	0.228102	0.181588	0.882072	#N/A
Lminor_004755	hub	Strengthen-traits	AT3G52040	yellow	#N/A	94	#N/A	#N/A	0.574197	0.0263905	0.102165	1.37248	#N/A
Lminor_006360	hub	Strengthen-traits	AT1G03780	yellow	#N/A	75	#N/A	#N/A	-0.208715	0.0548995	0.435005	0.927378	#N/A
Lminor_001033	hub	Strengthen-traits	AT2G40435	yellow	TMG2	125	GO:0009416_response_to_light_stimulus	light	1.01414	0.89761	0.642899	1.83641	#N/A
Lminor_000665	hub	Strengthen-traits	AT3G01410	yellow	TMG2	125	#N/A	#N/A	0.963207	1.02505	0.596384	1.42519	#N/A
Lminor_016351	hub	Strengthen-traits	AT3G20060	yellow	#N/A	114	#N/A	#N/A	-0.10165	-0.00881452	0.116255	1.11637	#N/A
Lminor_014979	hub	Strengthen-traits	AT2G26760	yellow	#N/A	75	#N/A	#N/A	-0.0547869	-0.0870856	0.448844	0.91626	#N/A
Lminor_012291	hub	Strengthen-traits	AT2G37690	yellow	#N/A	59	#N/A	#N/A	0.563363	0.391357	0.193415	0.918323	#N/A
Lminor_009515	hub	Strengthen-traits	AT4G29270	yellow	#N/A	61	#N/A	#N/A	0.487988	-0.22585	0.479289	1.11446	#N/A
Lminor_018422	hub	Strengthen-traits	AT5G46690	yellow	#N/A	61	#N/A	#N/A	0.521859	0.150678	0.220014	1.24224	bHLH
Lminor_014667	hub	Strengthen-traits	AT5G23310	yellow	TMG3	58	GO:0006979_response_to_oxidative_stress;GO:0034599_cellular_response_to_oxidative_stress	oxidative_stress	1.06765	0.943611	0.958829	1.49047	#N/A
Lminor_015761	hub	Strengthen-traits	AT4G11600	salmon	TMG2	113	GO:0006979_response_to_oxidative_stress	oxidative_stress	1.09558	1.0825	0.0595155	2.10086	#N/A
Lminor_001093	hub	Strengthen-traits	AT2G44870	salmon	TMG2	83	GO:0009416_response_to_light_stimulus;GO:0009642_response_to_light_intensity	light	0.634394	1.12299	0.127233	1.75675	#N/A
Lminor_015291	hub	Strengthen-traits	AT3G07700	salmon	TMG2	95	GO:0006979_response_to_oxidative_stress;GO:0034599_cellular_response_to_oxidative_stress;GO:1901031_regulation_of_response_to_reactive_oxygen_species	oxidative_stress	1.03545	1.49066	-0.23276	2.3457	#N/A
Lminor_017105	hub	Strengthen-traits	#N/A	salmon	TMG2	97	#N/A	#N/A	1.42523	1.53875	-0.582729	2.03664	#N/A
Lminor_005292	hub	Strengthen-traits	#N/A	salmon	TMG2	65	#N/A	#N/A	1.11238	1.29671	-0.152034	1.96965	#N/A
Lminor_009579	hub	Strengthen-traits	AT1G01760	salmon	TMG2	89	#N/A	#N/A	1.89822	2.1198	-0.279844	1.69152	#N/A
Lminor_019054	hub	Strengthen-traits	AT5G58070	salmon	TMG2	71	GO:0006979_response_to_oxidative_stress;GO:0009416_response_to_light_stimulus;GO:0009642_response_to_light_intensity;GO:1902884_positive_regulation_of_response_to_oxidative_stress	light;oxidative_stress	1.06341	1.26422	0.419074	1.85321	#N/A
Lminor_002051	hub	Strengthen-traits	AT5G63970	salmon	TMG2	68	GO:0009867_jasmonic_acid_mediated_signaling_pathway	hormone-JA	0.859147	0.87808	0.0370606	1.295	#N/A
Lminor_019491	hub	Strengthen-traits	AT1G60470	salmon	TMG2	60	GO:0006979_response_to_oxidative_stress	oxidative_stress	2.88662	3.41802	0.757343	3.2089	#N/A
novel.198	hub	Strengthen-traits	AT4G13150	red	TMG2	142	#N/A	#N/A	1.25873	1.21185	0.842518	1.8804	#N/A
Lminor_013260	hub	Strengthen-traits	AT2G29570	red	TMG2	129	#N/A	#N/A	0.975018	0.922307	0.274078	1.36456	#N/A
Lminor_001031	hub	Strengthen-traits	AT2G30280	red	#N/A	60	#N/A	#N/A	0.442024	0.544194	0.575313	1.09584	#N/A
novel.840	hub	Strengthen-traits	AT4G28190	red	TMG2	105	#N/A	#N/A	1.74828	1.28507	0.351427	1.9911	#N/A
Lminor_008442	hub	Strengthen-traits	AT1G07700	red	TMG3	87	GO:0009416_response_to_light_stimulus	light	1.30255	1.41238	1.06242	1.89614	#N/A
novel.247	hub	Strengthen-traits	#N/A	red	TMG2	83	#N/A	#N/A	1.04705	1.28949	0.55666	1.61125	#N/A
novel.3010	hub	Strengthen-traits	AT1G02170	red	TMG3	67	#N/A	#N/A	1.23563	0.823032	0.703916	1.36368	#N/A
Lminor_020652	hub	Strengthen-traits	AT2G21970	red	TMG2	58	GO:0009416_response_to_light_stimulus;GO:0009642_response_to_light_intensity;GO:0015979_photosynthesis;GO:0071482_cellular_response_to_light_stimulus;GO:0071486_cellular_response_to_high_light_intensity;GO:0071492_cellular_response_to_UV-A	light;photosynthesis	1.2735	0.922236	0.198195	2.00346	#N/A
Lminor_017081	hub	Strengthen-traits	AT2G23740	red	TMG2	64	GO:1900109_regulation_of_histone_H3-K9_dimethylation	epigenetic	0.86522	1.05671	0.597223	1.27236	#N/A
Lminor_009489	hub	Strengthen-traits	AT1G29330	red	TMG3	68	#N/A	#N/A	1.42219	1.53042	0.760173	1.5649	#N/A
Lminor_004563	hub	Strengthen-traits	AT5G24810	lightcyan	#N/A	38	#N/A	#N/A	0.55503	0.405007	0.252223	1.08517	#N/A
Lminor_006624	hub	Strengthen-traits	AT5G60540	blue	#N/A	1134	#N/A	#N/A	0.21662	0.0632769	-0.116147	2.37089	#N/A
novel.205	hub	Strengthen-traits	AT4G26555	blue	#N/A	1126	GO:0009416_response_to_light_stimulus;GO:0009642_response_to_light_intensity;GO:0009644_response_to_high_light_intensity	light	0.634059	0.320474	0.47045	2.33196	#N/A
Lminor_002626	hub	Strengthen-traits	AT4G18370	blue	#N/A	1087	GO:0010206_photosystem_II_repair;GO:0015979_photosynthesis	photosynthesis	0.110253	0.0797793	0.142381	1.52652	#N/A
novel.965	hub	Strengthen-traits	AT5G36790	blue	#N/A	1103	#N/A	#N/A	0.547698	-0.21356	0.305747	2.30981	#N/A
novel.2998	hub	Strengthen-traits	AT4G25370	blue	#N/A	1091	#N/A	#N/A	0.55621	0.22439	0.15577	1.88016	#N/A
Lminor_005281	hub	Strengthen-traits	#N/A	blue	#N/A	1024	#N/A	#N/A	0.437808	-0.0801496	0.296798	1.31967	#N/A
Lminor_012944	hub	Strengthen-traits	AT5G04440	blue	#N/A	995	GO:0009416_response_to_light_stimulus	light	0.59532	0.255308	0.267875	1.73389	#N/A
Lminor_014089	hub	Strengthen-traits	AT5G03430	blue	#N/A	1045	#N/A	#N/A	0.302831	0.392662	0.0630933	1.46266	#N/A
Lminor_000989	hub	Strengthen-traits	AT1G22540	blue	#N/A	1054	#N/A	#N/A	-0.382151	-0.780119	-0.417639	2.04595	#N/A
Lminor_003020	hub	Strengthen-traits	AT3G02870	blue	#N/A	1054	#N/A	#N/A	0.271549	0.148975	0.0874933	1.20933	#N/A
Lminor_010060	hub	Strengthen-traits	AT4G13500	blue	#N/A	1011	GO:0009416_response_to_light_stimulus	light	0.194454	-0.0893238	0.678106	2.46924	#N/A
Lminor_015411	hub	Strengthen-traits	AT2G04039	blue	#N/A	1083	#N/A	#N/A	0.272634	-0.0688364	-0.144404	1.86588	#N/A
Lminor_018380	hub	Strengthen-traits	AT3G15820	blue	#N/A	1066	#N/A	#N/A	0.23581	-0.197361	-0.069974	2.34032	#N/A
novel.2397	hub	Strengthen-traits	AT1G67090	blue	#N/A	1056	GO:0015979_photosynthesis	photosynthesis	-0.0510499	-0.619163	0.0382386	2.30044	#N/A
Lminor_016145	hub	Strengthen-traits	AT1G68590	blue	#N/A	1021	#N/A	#N/A	0.228503	0.290303	0.398679	2.09626	#N/A
Lminor_003213	hub	Strengthen-traits	AT3G54900	blue	#N/A	1028	#N/A	#N/A	0.152811	0.0274499	0.0534897	1.40152	#N/A
Lminor_001068	hub	Strengthen-traits	AT2G45790	blue	#N/A	1025	#N/A	#N/A	-0.127669	-0.154249	0.00152394	1.62223	#N/A
Lminor_019100	hub	Strengthen-traits	AT3G53220	blue	#N/A	1032	#N/A	#N/A	0.397143	0.122279	0.136119	1.75563	#N/A
Lminor_005195	hub	Strengthen-traits	AT1G50450	blue	#N/A	982	GO:0009416_response_to_light_stimulus;GO:0009642_response_to_light_intensity	light	0.133009	0.383308	-0.115888	1.91015	#N/A
Lminor_006529	hub	Strengthen-traits	AT2G01590	blue	#N/A	906	GO:0009767_photosynthetic_electron_transport_chain;GO:0009773_photosynthetic_electron_transport_in_photosystem_I;GO:0015979_photosynthesis	photosynthesis	0.413203	0.0518095	0.365438	1.73808	#N/A
Lminor_010695	hub	Strengthen-traits	AT2G30170	blue	#N/A	1003	GO:0009416_response_to_light_stimulus;GO:0071482_cellular_response_to_light_stimulus	light	0.234488	-0.022609	0.0285062	1.24074	#N/A
Lminor_016522	hub	Strengthen-traits	AT3G58060	blue	#N/A	986	#N/A	#N/A	0.398266	0.0383913	0.155999	1.64446	#N/A
Lminor_009874	hub	Strengthen-traits	AT1G34000	blue	#N/A	1019	GO:0009416_response_to_light_stimulus;GO:0009642_response_to_light_intensity;GO:0010207_photosystem_II_assembly;GO:0015979_photosynthesis	light;photosynthesis	0.375497	-0.124984	-0.01287	1.79392	#N/A
Lminor_004500	hub	Strengthen-traits	AT5G11950	blue	#N/A	998	#N/A	#N/A	-0.248673	-0.159214	-0.154056	1.776	#N/A
novel.2920	hub	Strengthen-traits	#N/A	blue	#N/A	970	#N/A	#N/A	0.507914	0.247072	0.380869	1.75187	#N/A
novel.468	hub	Strengthen-traits	#N/A	blue	#N/A	918	#N/A	#N/A	0.930363	0.727227	4.1545	1.98479	#N/A
Lminor_007560	hub	Strengthen-traits	AT4G34190	blue	#N/A	990	GO:0009416_response_to_light_stimulus;GO:0009642_response_to_light_intensity;GO:0009644_response_to_high_light_intensity;GO:0071482_cellular_response_to_light_stimulus;GO:0071486_cellular_response_to_high_light_intensity;GO:0071492_cellular_response_to_UV-A	light	0.194396	-0.277001	0.116409	1.68439	#N/A
Lminor_014893	hub	Strengthen-traits	AT4G11450	blue	#N/A	870	#N/A	#N/A	0.231224	-0.147941	0.303526	1.30413	#N/A
Lminor_013528	hub	Strengthen-traits	AT4G28025	blue	#N/A	987	GO:0009416_response_to_light_stimulus	light	0.32909	0.671371	0.443903	2.68146	#N/A
Lminor_008818	hub	Strengthen-traits	#N/A	blue	#N/A	948	#N/A	#N/A	0.0761903	0.177739	0.0579181	1.78238	#N/A
Lminor_004567	hub	Strengthen-traits	AT5G57240	blue	#N/A	994	#N/A	#N/A	0.0280432	-0.447591	-0.180238	1.64448	#N/A
novel.368	hub	Strengthen-traits	AT1G56500	blue	#N/A	974	GO:0009416_response_to_light_stimulus;GO:0010196_nonphotochemical_quenching	light	0.716637	0.0627214	0.433763	1.92744	#N/A
Lminor_007488	hub	Strengthen-traits	AT1G71810	blue	#N/A	952	#N/A	#N/A	0.420864	0.445974	0.294882	1.99828	#N/A
Lminor_005397	hub	Strengthen-traits	AT2G26340	blue	#N/A	896	GO:0009416_response_to_light_stimulus	light	0.412379	0.69746	0.122063	1.97943	#N/A
Lminor_008935	hub	Strengthen-traits	AT3G44160	blue	#N/A	930	#N/A	#N/A	0.201176	-0.233022	-0.0156264	1.18271	#N/A
Lminor_019766	hub	Strengthen-traits	AT5G47670	blue	#N/A	981	#N/A	#N/A	-0.211977	-0.150316	-0.597075	2.08758	NF-YB
Lminor_012596	hub	Strengthen-traits	AT1G18730	blue	#N/A	947	GO:0009767_photosynthetic_electron_transport_chain;GO:0009773_photosynthetic_electron_transport_in_photosystem_I;GO:0015979_photosynthesis	photosynthesis	-0.159788	-0.40617	0.048698	1.21556	#N/A
Lminor_014048	hub	Strengthen-traits	AT4G13500	blue	#N/A	938	GO:0009416_response_to_light_stimulus	light	0.107548	-0.530204	0.0871647	2.00011	#N/A
Lminor_009689	hub	Strengthen-traits	AT5G38660	blue	#N/A	895	GO:0015979_photosynthesis	photosynthesis	0.163805	-0.181194	0.29759	1.46175	#N/A
Lminor_010520	hub	Strengthen-traits	AT4G21250	blue	#N/A	841	#N/A	#N/A	0.594003	0.398878	0.123452	1.55838	#N/A
Lminor_009104	hub	Strengthen-traits	AT5G42070	blue	#N/A	937	GO:0009416_response_to_light_stimulus	light	0.228138	0.0495975	0.0953553	1.3879	#N/A
Lminor_014186	hub	Strengthen-traits	AT3G23400	blue	#N/A	881	GO:0006979_response_to_oxidative_stress	oxidative_stress;soluble_sugar_	0.782677	0.314592	0.587171	2.12973	#N/A
Lminor_004275	hub	Strengthen-traits	AT5G51070	blue	#N/A	759	#N/A	#N/A	0.624674	0.143305	0.292905	1.89848	#N/A
Lminor_021640	hub	Strengthen-traits	AT1G79160	blue	#N/A	898	GO:0009416_response_to_light_stimulus	light	0.187723	-0.124287	-0.0788207	1.40543	#N/A
novel.1214	hub	Strengthen-traits	#N/A	blue	#N/A	889	#N/A	#N/A	0.0201274	0.313095	-0.423826	1.43624	#N/A
Lminor_014786	hub	Strengthen-traits	AT4G01050	blue	#N/A	937	GO:0009767_photosynthetic_electron_transport_chain;GO:0009772_photosynthetic_electron_transport_in_photosystem_II;GO:0015979_photosynthesis	photosynthesis	-0.240614	-0.43728	-0.164085	1.25693	#N/A
novel.2668	hub	Strengthen-traits	AT5G36790	blue	#N/A	974	#N/A	#N/A	0.307364	-0.691145	0.0171075	2.69451	#N/A
Lminor_008044	hub	Strengthen-traits	AT1G77090	blue	#N/A	877	GO:0009416_response_to_light_stimulus;GO:0015979_photosynthesis	light;photosynthesis	0.340041	0.393742	0.0120215	1.72725	#N/A
Lminor_001102	hub	Strengthen-traits	AT3G55350	blue	#N/A	834	#N/A	#N/A	0.178289	0.11166	-0.139839	0.96558	#N/A
Lminor_011953	hub	Strengthen-traits	AT2G32500	blue	#N/A	936	#N/A	#N/A	-0.0549154	0.318887	-0.518197	1.77075	#N/A
Lminor_001653	hub	Strengthen-traits	AT1G75690	blue	#N/A	923	GO:0010206_photosystem_II_repair;GO:0015979_photosynthesis	photosynthesis	0.00655794	-0.489242	-0.031092	1.46188	#N/A
Lminor_003100	hub	Strengthen-traits	AT1G07110	blue	#N/A	840	#N/A	#N/A	0.864434	0.586339	0.567936	2.23236	#N/A
Lminor_009225	hub	Strengthen-traits	AT4G21192	blue	#N/A	731	#N/A	#N/A	0.108707	0.0496649	0.0570808	1.08551	#N/A
Lminor_006302	hub	Strengthen-traits	AT5G56840	blue	#N/A	888	#N/A	#N/A	0.711573	0.253651	-0.347031	2.25492	MYB_related
novel.1017	hub	Strengthen-traits	#N/A	blue	#N/A	863	#N/A	#N/A	0.833017	0.741998	0.337372	2.17525	#N/A
novel.1435	hub	Strengthen-traits	#N/A	blue	#N/A	955	#N/A	#N/A	-0.683458	-0.0654229	-0.840773	2.99513	#N/A
Lminor_018063	hub	Strengthen-traits	AT5G54160	blue	#N/A	923	#N/A	#N/A	-1.01368	-0.52832	-0.710174	1.69341	#N/A
Lminor_012902	hub	Strengthen-traits	AT5G45680	blue	#N/A	864	GO:0009416_response_to_light_stimulus;GO:0010196_nonphotochemical_quenching	light	0.355244	-0.0451852	0.301487	1.97351	#N/A
Lminor_019012	hub	Strengthen-traits	AT2G33600	blue	#N/A	783	#N/A	#N/A	0.478585	0.296671	0.118125	1.33222	#N/A
Lminor_016752	hub	Strengthen-traits	AT3G55330	blue	#N/A	844	GO:0015979_photosynthesis	photosynthesis	0.16587	-0.399531	0.343114	2.00106	#N/A
novel.2534	hub	Strengthen-traits	ATMG00860	blue	#N/A	843	#N/A	#N/A	0.740161	0.387688	0.296878	1.84874	#N/A
Lminor_009314	hub	Strengthen-traits	AT2G15530	blue	#N/A	882	#N/A	#N/A	0.113151	0.0886143	-0.0893942	1.00873	#N/A
Lminor_019396	hub	Strengthen-traits	AT2G43710	blue	#N/A	867	GO:0009753_response_to_jasmonic_acid	hormone-JA	0.264322	-0.715961	-0.370579	1.19083	#N/A
Lminor_010233	hub	Strengthen-traits	AT4G32890	blue	#N/A	794	GO:0009416_response_to_light_stimulus	light	0.743562	0.520889	0.702668	1.92489	GATA
Lminor_011020	hub	Strengthen-traits	AT2G45990	blue	#N/A	946	GO:0009416_response_to_light_stimulus	light	-0.208424	-0.109366	-0.278142	1.6181	#N/A
novel.1173	hub	Strengthen-traits	AT1G67090	blue	#N/A	808	GO:0015979_photosynthesis	photosynthesis	-0.157537	-0.497635	0.154135	2.08998	#N/A
novel.2024	hub	Strengthen-traits	AT3G21870	blue	#N/A	834	GO:0009416_response_to_light_stimulus	light	-0.242556	-0.207992	-0.0380184	1.73753	#N/A
Lminor_017328	hub	Strengthen-traits	AT3G58830	blue	#N/A	849	GO:0015979_photosynthesis	photosynthesis	0.0232106	-0.168893	0.060363	1.32016	#N/A
Lminor_007519	hub	Strengthen-traits	AT4G24204	blue	#N/A	763	#N/A	#N/A	0.923812	0.175272	0.950977	2.59679	#N/A
novel.2372	hub	Strengthen-traits	AT3G15570	blue	#N/A	866	#N/A	#N/A	-1.11513	-1.46104	-0.293519	1.70535	#N/A
Lminor_007517	hub	Strengthen-traits	AT1G74910	blue	#N/A	851	#N/A	#N/A	0.151259	-0.160732	0.052536	1.40761	#N/A
Lminor_019786	hub	Strengthen-traits	AT2G30370	blue	#N/A	827	#N/A	#N/A	0.363394	0.0441041	0.161596	1.35735	#N/A
Lminor_008845	hub	Strengthen-traits	AT5G28050	blue	#N/A	901	#N/A	#N/A	0.00991893	-0.183859	-0.327137	1.60723	#N/A
Lminor_007968	hub	Strengthen-traits	AT4G32590	blue	#N/A	866	GO:0009416_response_to_light_stimulus	light	-0.00918218	-0.148666	0.497211	2.61738	#N/A
Lminor_013188	hub	Strengthen-traits	AT1G45474	blue	#N/A	863	GO:0009416_response_to_light_stimulus;GO:0009642_response_to_light_intensity;GO:0009644_response_to_high_light_intensity;GO:0015979_photosynthesis	light;photosynthesis	0.501995	0.0342439	0.19214	1.95819	#N/A
Lminor_006346	hub	Strengthen-traits	AT1G62250	blue	#N/A	901	#N/A	#N/A	0.208868	0.173984	-0.252859	1.5499	#N/A
Lminor_015154	hub	Strengthen-traits	AT1G67730	blue	#N/A	795	#N/A	#N/A	-0.18637	-1.09828	0.136053	1.15355	#N/A
Lminor_006080	hub	Strengthen-traits	AT1G73060	blue	#N/A	727	GO:0010207_photosystem_II_assembly;GO:0015979_photosynthesis	photosynthesis	0.207849	0.0245101	0.311712	1.53103	#N/A
Lminor_002050	hub	Strengthen-traits	AT1G44000	blue	#N/A	925	#N/A	#N/A	-0.118771	-0.0690742	-0.297544	2.10071	#N/A
Lminor_008567	hub	Strengthen-traits	AT5G02270	blue	#N/A	852	#N/A	#N/A	0.481994	0.471731	-0.0563941	1.4284	#N/A
Lminor_013429	hub	Strengthen-traits	AT4G16760	blue	#N/A	884	#N/A	#N/A	-0.1797	-0.0130485	-0.366694	0.82762	#N/A
Lminor_012943	hub	Strengthen-traits	AT5G39530	blue	#N/A	836	GO:0009416_response_to_light_stimulus;GO:0015994_chlorophyll_metabolic_process	light;photosynthesis	0.287216	-0.335454	0.101113	1.74087	#N/A
Lminor_013546	hub	Strengthen-traits	AT4G27830	blue	#N/A	863	#N/A	#N/A	-0.134874	-0.277082	-0.0815341	0.904152	#N/A
novel.1540	hub	Strengthen-traits	AT4G03150	blue	#N/A	809	GO:0009416_response_to_light_stimulus	light	0.339196	0.513923	0.226855	2.05286	#N/A
Lminor_000977	hub	Strengthen-traits	#N/A	blue	#N/A	792	#N/A	#N/A	0.22319	-0.180999	0.178248	1.40794	#N/A
Lminor_012656	hub	Strengthen-traits	AT5G46800	blue	#N/A	839	#N/A	#N/A	0.105707	-0.336858	-0.324371	1.8059	#N/A
novel.889	hub	Strengthen-traits	#N/A	blue	#N/A	883	#N/A	#N/A	0.101515	0.337617	-0.0473302	3.31629	#N/A
novel.2251	hub	Strengthen-traits	AT1G14290	blue	#N/A	890	GO:0009416_response_to_light_stimulus;GO:0009639_response_to_red_or_far_red_light	light	0.372517	0.220733	0.0270923	2.3331	#N/A
Lminor_008466	hub	Strengthen-traits	AT5G63100	blue	#N/A	875	#N/A	#N/A	0.0806723	-0.0121324	-0.260287	1.42883	#N/A
Lminor_009674	hub	Strengthen-traits	AT4G20325	blue	#N/A	761	#N/A	#N/A	0.0978928	0.0782456	-0.283557	0.959598	#N/A
Lminor_004688	hub	Strengthen-traits	AT2G30695	blue	#N/A	737	#N/A	#N/A	-0.0687281	-0.161053	-0.038682	1.38036	#N/A
Lminor_009001	hub	Strengthen-traits	AT1G28150	blue	#N/A	724	#N/A	#N/A	0.311421	0.218069	0.302962	1.71033	#N/A
Lminor_001760	hub	Strengthen-traits	AT2G04700	blue	#N/A	829	#N/A	#N/A	-0.0279965	-0.222313	0.0604556	1.41247	#N/A
novel.330	hub	Strengthen-traits	AT4G09610	blue	#N/A	870	#N/A	#N/A	-1.14515	-0.625056	-0.533418	1.80114	#N/A
Lminor_010936	hub	Strengthen-traits	AT4G31720	blue	#N/A	776	#N/A	#N/A	0.123944	0.123722	0.0486742	1.20442	#N/A
Lminor_006925	hub	Strengthen-traits	AT3G26570	blue	#N/A	874	#N/A	#N/A	-0.0884049	-0.46211	-0.45806	1.62898	#N/A
Lminor_012872	hub	Strengthen-traits	AT5G13410	blue	#N/A	736	#N/A	#N/A	0.453043	-0.0970821	0.249597	1.97316	#N/A
Lminor_010337	hub	Strengthen-traits	AT5G04440	blue	#N/A	765	GO:0009416_response_to_light_stimulus	light	0.176634	0.0403932	-0.152856	1.01651	#N/A
Lminor_017394	hub	Strengthen-traits	AT2G24390	blue	#N/A	854	#N/A	#N/A	-0.129407	-0.422327	-0.431468	1.51326	#N/A
Lminor_005706	hub	Strengthen-traits	AT3G61310	blue	#N/A	735	#N/A	#N/A	-0.0283853	-0.167558	-0.129923	0.880227	#N/A
Lminor_002890	hub	Strengthen-traits	AT1G20810	blue	#N/A	750	GO:0009416_response_to_light_stimulus	light	-0.0182759	-0.400005	-0.00635932	1.142	#N/A
Lminor_001795	hub	Strengthen-traits	AT4G34760	blue	#N/A	804	GO:0009416_response_to_light_stimulus;GO:0060560_developmental_growth_involved_in_morphogenesis	development_growth;light	-0.256354	-0.17296	0.209437	2.14658	#N/A
Lminor_011265	hub	Strengthen-traits	AT1G76690	blue	#N/A	854	#N/A	#N/A	-0.109142	-0.587413	-0.282027	2.4111	#N/A
Lminor_001087	hub	Strengthen-traits	AT5G51110	blue	#N/A	769	#N/A	#N/A	0.175194	-0.285487	-0.0136446	1.64811	#N/A
Lminor_006165	hub	Strengthen-traits	AT3G19900	blue	#N/A	773	#N/A	#N/A	0.874037	0.334873	0.406531	2.2218	#N/A
Lminor_021930	hub	Strengthen-traits	AT1G01420	blue	#N/A	871	GO:0009416_response_to_light_stimulus	light	-0.0158477	-0.474803	-0.779865	1.93922	#N/A
Lminor_018860	hub	Strengthen-traits	AT3G02730	blue	#N/A	715	GO:0009416_response_to_light_stimulus;GO:0009642_response_to_light_intensity;GO:0045454_cell_redox_homeostasis	light;oxidative_stress	0.0585307	0.0391396	0.0765784	1.39568	#N/A
Lminor_012386	hub	Strengthen-traits	AT1G16720	blue	#N/A	790	GO:0010207_photosystem_II_assembly;GO:0015979_photosynthesis	photosynthesis	-0.448915	-0.684639	-0.028146	1.72167	#N/A
Lminor_004001	hub	Strengthen-traits	AT5G51010	blue	#N/A	822	GO:0009416_response_to_light_stimulus	light	-0.314937	-0.297237	-0.270815	2.0057	#N/A
Lminor_014790	hub	Strengthen-traits	AT1G78140	blue	#N/A	739	GO:0009416_response_to_light_stimulus	light	0.110338	0.0473003	-0.0157269	0.949426	#N/A
novel.779	hub	Strengthen-traits	AT5G48890	blue	#N/A	717	GO:0009416_response_to_light_stimulus	light	0.01	0.01	0.01	1.98256	#N/A
Lminor_012004	hub	Strengthen-traits	AT4G25910	blue	#N/A	855	GO:0015979_photosynthesis;GO:0048564_photosystem_I_assembly	photosynthesis	-0.158578	-0.345273	-0.483621	1.46082	#N/A
Lminor_004264	hub	Strengthen-traits	AT4G01410	blue	#N/A	740	#N/A	#N/A	0.0518134	-0.42557	-0.306143	1.37638	#N/A
Lminor_012896	hub	Strengthen-traits	AT4G37560	blue	#N/A	775	GO:0009416_response_to_light_stimulus;GO:0009642_response_to_light_intensity	light	0.225975	0.0360246	0.105046	1.97305	#N/A
Lminor_007233	hub	Strengthen-traits	AT3G16250	blue	#N/A	717	GO:0009767_photosynthetic_electron_transport_chain;GO:0009773_photosynthetic_electron_transport_in_photosystem_I;GO:0015979_photosynthesis	photosynthesis	-0.00358846	-0.412331	-0.0206266	1.2876	#N/A
Lminor_005562	hub	Strengthen-traits	AT5G19190	blue	#N/A	739	GO:0009416_response_to_light_stimulus;GO:0009642_response_to_light_intensity	light	0.498456	-0.135533	0.0567184	2.51588	#N/A
Lminor_003053	hub	Strengthen-traits	AT5G52030	blue	#N/A	764	#N/A	#N/A	-0.162368	-0.565703	-0.375712	1.06741	#N/A
Lminor_015561	hub	Strengthen-traits	AT5G50330	blue	#N/A	721	#N/A	#N/A	-0.266817	-0.475095	-0.102432	1.45115	#N/A
Lminor_003728	hub	Strengthen-traits	AT2G05620	blue	#N/A	756	GO:0009416_response_to_light_stimulus;GO:0009642_response_to_light_intensity;GO:0009644_response_to_high_light_intensity;GO:0009767_photosynthetic_electron_transport_chain;GO:0009773_photosynthetic_electron_transport_in_photosystem_I;GO:0010117_photoprotection;GO:0015979_photosynthesis;GO:0071482_cellular_response_to_light_stimulus	light;photosynthesis	0.767204	0.619218	0.188385	2.98585	#N/A
Lminor_011246	hub	Strengthen-traits	AT4G04850	blue	#N/A	764	GO:0009416_response_to_light_stimulus;GO:0009642_response_to_light_intensity;GO:0015979_photosynthesis	light;photosynthesis	-0.10312	-0.144324	-0.428018	1.3213	#N/A
Lminor_016228	hub	Strengthen-traits	AT2G35840	blue	#N/A	737	GO:0005986_sucrose_biosynthetic_process	soluble_sugar_	0.250858	0.0851342	-0.366951	1.59375	#N/A
Lminor_018021	hub	Strengthen-traits	AT1G06620	blue	#N/A	725	GO:0006979_response_to_oxidative_stress;GO:0009753_response_to_jasmonic_acid	hormone-JA;oxidative_stress;soluble_sugar_	0.761764	0.390254	-0.703905	2.36585	#N/A
Lminor_001320	hub	Strengthen-traits	AT5G12020	blue	#N/A	720	GO:0006979_response_to_oxidative_stress	oxidative_stress;soluble_sugar_	0.57474	0.825138	2.32014	6.62237	#N/A
Lminor_013543	hub	Strengthen-traits	AT4G01670	blue	#N/A	730	GO:0009416_response_to_light_stimulus	light	0.441666	-0.159556	-0.681765	3.51243	#N/A
Lminor_019666	hub	Strengthen-traits	AT4G27030	blue	#N/A	714	#N/A	#N/A	2.23299	1.39752	-0.854058	5.06914	#N/A
Lminor_002853	hub	Strengthen-traits	AT5G19855	blue	TMG3	709	#N/A	#N/A	2.08363	1.3775	1.65548	4.84846	#N/A

## Sheet: S5
Table S5. qRT-PCR primers used in this study
Name	Primer sequence
UBQ10-2	F：5-TGGTTCTCCGTCTTCGTGGT-3
	R：5-GGAACCGGACATACTTCACCAT-3
Lminor_014667-FSD3	F：5-AAGCAACTCTCTGACAGCCC-3
	R：5-AACCTGGGCAGCGTTATTGA-3
novel.2821-MYB82	F：5-GTGAGGCCTAGGGTTTGCAT-3
	R：5-ACGAGTTGTTTTCTGCCCCA-3
Lminor_006014-SOG1	F：5-CCAAAAACCTTCCTGGCGTG-3
	R：5-CACCTGGCATGCTCTTCTGA-3
Lminor_015637-PRS	F：5-CCATAAGGCGAGGGACAGAC-3
	R：5-GAGGAGAGCGAAATGGGTCC-3
Lminor_013288-MYC2	F：5-TGAGCGAGGAAACCAACTCC-3
	R：5-AAGGCTCTGGTGGGTAATGC-3
Lminor_018955-BZIP	F：5-AGGAACCAGCTCTTCTTCGC-3
	R：5-GGGACCTCGAGAAAGGCAAT-3
Lminor_004361-NLP	F：5-TTCCTCCAGGCGTCATTTCC-3
	R：5-GCATGCTTCGGTTTTCCCTG-3
Lminor_018836-BLH	F：5-GAGAAGGCCTAGTCATCGGC-3
	R：5-GCTGCTGGAGAGGGTTCATT-3
